# Supplementary material for: Automated quality control of T1-weighted brain MRI scans for clinical research datasets: methods comparison and design of a quality prediction classifier
Source: Imaging Neurosci (Camb). 2025 May 28;3:IMAG.a.4. doi: 10.1162/IMAG.a.4 (PMC12319838; doi:10.1162/IMAG.a.4)
Supplement: QC_paper_supplementary_R2 [file imag.a.4_supp2.xlsx]

## Sheet: correlations
MRIQC_Feature	CAT12_Feature	Correlation_Value	p-val	lower bound	upper bound
cjv	resolutionRMS_value	0.15	<0.001	0.11	0.19
cjv	resolutionRMS_rps	-0.15	<0.001	-0.19	-0.11
cjv	noiseNCR_value	0.37	<0.001	0.33	0.4
cjv	noiseNCR_rps	-0.37	<0.001	-0.4	-0.33
cjv	biasICR_value	0.06	0	0.02	0.1
cjv	biasICR_rps	-0.06	0	-0.1	-0.02
cjv	surf_EulerNumber	0.08	<0.001	0.04	0.12
cjv	surf_defectNumber	0.1	<0.001	0.06	0.14
cjv	surf_defectArea	0.01	0.48	-0.03	0.05
cjv	surf_intensityRMSE	-0.13	<0.001	-0.17	-0.09
cjv	surf_positionRMSE	0.06	0	0.02	0.1
cjv	meanIntensity_GM	-0.09	<0.001	-0.13	-0.05
cjv	meanIntensity_WM	-0.13	<0.001	-0.17	-0.09
cjv	meanIntensity_CSF	-0.13	<0.001	-0.17	-0.09
cjv	meanIntensity_BG	0.03	0.1	-0.01	0.07
cjv	SDIntensity_GM	-0.16	<0.001	-0.19	-0.12
cjv	SDIntensity_WM	-0.19	<0.001	-0.23	-0.15
cjv	SDIntensity_CSF	-0.09	<0.001	-0.13	-0.06
cjv	SDIntensity_BG	-0.29	<0.001	-0.32	-0.25
cjv	relMeanIntensity_GM	0.57	<0.001	0.54	0.6
cjv	relMeanIntensity_CSF	0.18	<0.001	0.15	0.22
cjv	relMeanIntensity_BG	0.14	<0.001	0.1	0.18
cjv	relSDIntensity_GM	-0.27	<0.001	-0.3	-0.23
cjv	relSDIntensity_WM	-0.43	<0.001	-0.46	-0.4
cjv	relSDIntensity_CSF	0.16	<0.001	0.12	0.2
cjv	relSDIntensity_BG	-0.15	<0.001	-0.19	-0.11
cjv	Contrast	-0.22	<0.001	-0.26	-0.18
cjv	relativeContrast	-0.55	<0.001	-0.57	-0.52
cjv	vol_abs_WMH	0.04	0.03	0	0.08
cjv	vol_rel_WMH	0.04	0.07	0	0.08
cjv	vol_abs_CSF	0.19	<0.001	0.15	0.23
cjv	vol_abs_GM	-0.04	0.05	-0.08	0
cjv	vol_abs_WM	0.08	<0.001	0.04	0.12
cjv	vol_rel_CSF	0.17	<0.001	0.13	0.21
cjv	vol_rel_GM	-0.26	<0.001	-0.29	-0.22
cjv	vol_rel_WM	-0.02	0.34	-0.06	0.02
cnr	resolutionRMS_value	-0.2	<0.001	-0.23	-0.16
cnr	resolutionRMS_rps	0.2	<0.001	0.16	0.23
cnr	noiseNCR_value	-0.36	<0.001	-0.4	-0.33
cnr	noiseNCR_rps	0.36	<0.001	0.33	0.4
cnr	biasICR_value	-0.06	0	-0.1	-0.02
cnr	biasICR_rps	0.06	0	0.02	0.1
cnr	surf_EulerNumber	-0.09	<0.001	-0.13	-0.05
cnr	surf_defectNumber	-0.1	<0.001	-0.13	-0.06
cnr	surf_defectArea	-0.02	0.41	-0.06	0.02
cnr	surf_intensityRMSE	0.1	<0.001	0.06	0.14
cnr	surf_positionRMSE	-0.04	0.05	-0.08	0
cnr	meanIntensity_GM	0.06	0.01	0.02	0.09
cnr	meanIntensity_WM	0.1	<0.001	0.06	0.14
cnr	meanIntensity_CSF	0.11	<0.001	0.07	0.15
cnr	meanIntensity_BG	-0.06	0	-0.1	-0.02
cnr	SDIntensity_GM	0.13	<0.001	0.09	0.17
cnr	SDIntensity_WM	0.17	<0.001	0.13	0.21
cnr	SDIntensity_CSF	0.06	0	0.02	0.1
cnr	SDIntensity_BG	0.33	<0.001	0.3	0.37
cnr	relMeanIntensity_GM	-0.62	<0.001	-0.64	-0.6
cnr	relMeanIntensity_CSF	-0.17	<0.001	-0.21	-0.14
cnr	relMeanIntensity_BG	-0.17	<0.001	-0.21	-0.13
cnr	relSDIntensity_GM	0.28	<0.001	0.24	0.31
cnr	relSDIntensity_WM	0.45	<0.001	0.42	0.48
cnr	relSDIntensity_CSF	-0.2	<0.001	-0.24	-0.16
cnr	relSDIntensity_BG	0.2	<0.001	0.16	0.24
cnr	Contrast	0.2	<0.001	0.16	0.24
cnr	relativeContrast	0.59	<0.001	0.56	0.61
cnr	vol_abs_WMH	-0.08	<0.001	-0.12	-0.04
cnr	vol_rel_WMH	-0.08	<0.001	-0.12	-0.04
cnr	vol_abs_CSF	-0.24	<0.001	-0.28	-0.2
cnr	vol_abs_GM	0.06	0	0.02	0.1
cnr	vol_abs_WM	-0.06	0	-0.1	-0.02
cnr	vol_rel_CSF	-0.23	<0.001	-0.27	-0.19
cnr	vol_rel_GM	0.3	<0.001	0.26	0.33
cnr	vol_rel_WM	0.07	<0.001	0.03	0.11
efc	resolutionRMS_value	-0.09	<0.001	-0.13	-0.05
efc	resolutionRMS_rps	0.09	<0.001	0.05	0.13
efc	noiseNCR_value	0.06	0	0.02	0.1
efc	noiseNCR_rps	-0.06	0	-0.1	-0.02
efc	biasICR_value	0.25	<0.001	0.21	0.29
efc	biasICR_rps	-0.25	<0.001	-0.29	-0.21
efc	surf_EulerNumber	-0.05	0.02	-0.09	-0.01
efc	surf_defectNumber	0.01	0.52	-0.03	0.05
efc	surf_defectArea	-0.05	0.02	-0.08	-0.01
efc	surf_intensityRMSE	-0.13	<0.001	-0.17	-0.09
efc	surf_positionRMSE	0.01	0.63	-0.03	0.05
efc	meanIntensity_GM	-0.21	<0.001	-0.25	-0.18
efc	meanIntensity_WM	-0.24	<0.001	-0.28	-0.2
efc	meanIntensity_CSF	-0.17	<0.001	-0.21	-0.14
efc	meanIntensity_BG	-0.13	<0.001	-0.17	-0.1
efc	SDIntensity_GM	-0.25	<0.001	-0.28	-0.21
efc	SDIntensity_WM	-0.28	<0.001	-0.31	-0.24
efc	SDIntensity_CSF	-0.22	<0.001	-0.26	-0.19
efc	SDIntensity_BG	0.17	<0.001	0.13	0.21
efc	relMeanIntensity_GM	0.36	<0.001	0.32	0.39
efc	relMeanIntensity_CSF	0.39	<0.001	0.35	0.42
efc	relMeanIntensity_BG	-0.25	<0.001	-0.29	-0.21
efc	relSDIntensity_GM	-0.24	<0.001	-0.28	-0.21
efc	relSDIntensity_WM	-0.33	<0.001	-0.37	-0.3
efc	relSDIntensity_CSF	0	0.95	-0.04	0.04
efc	relSDIntensity_BG	0.28	<0.001	0.24	0.31
efc	Contrast	-0.29	<0.001	-0.33	-0.26
efc	relativeContrast	-0.37	<0.001	-0.4	-0.34
efc	vol_abs_WMH	-0.06	0	-0.1	-0.02
efc	vol_rel_WMH	-0.09	<0.001	-0.13	-0.05
efc	vol_abs_CSF	0.24	<0.001	0.2	0.27
efc	vol_abs_GM	0.31	<0.001	0.27	0.35
efc	vol_abs_WM	0.38	<0.001	0.35	0.42
efc	vol_rel_CSF	0.05	0.02	0.01	0.09
efc	vol_rel_GM	-0.19	<0.001	-0.23	-0.16
efc	vol_rel_WM	0.12	<0.001	0.08	0.16
fber	resolutionRMS_value	-0.06	0	-0.1	-0.02
fber	resolutionRMS_rps	0.06	0	0.02	0.1
fber	noiseNCR_value	-0.06	0	-0.1	-0.02
fber	noiseNCR_rps	0.06	0	0.02	0.1
fber	biasICR_value	-0.05	0.02	-0.09	-0.01
fber	biasICR_rps	0.05	0.02	0.01	0.09
fber	surf_EulerNumber	0.01	0.49	-0.03	0.05
fber	surf_defectNumber	0.02	0.26	-0.02	0.06
fber	surf_defectArea	0.03	0.11	-0.01	0.07
fber	surf_intensityRMSE	0.13	<0.001	0.09	0.17
fber	surf_positionRMSE	0	0.89	-0.04	0.04
fber	meanIntensity_GM	0.06	0	0.02	0.1
fber	meanIntensity_WM	0.07	<0.001	0.03	0.11
fber	meanIntensity_CSF	0.17	<0.001	0.13	0.2
fber	meanIntensity_BG	-0.12	<0.001	-0.16	-0.08
fber	SDIntensity_GM	0.06	0	0.02	0.1
fber	SDIntensity_WM	0.07	<0.001	0.03	0.11
fber	SDIntensity_CSF	0.06	0	0.02	0.1
fber	SDIntensity_BG	0.04	0.04	0	0.08
fber	relMeanIntensity_GM	-0.02	0.36	-0.06	0.02
fber	relMeanIntensity_CSF	0.15	<0.001	0.11	0.19
fber	relMeanIntensity_BG	-0.27	<0.001	-0.3	-0.23
fber	relSDIntensity_GM	-0.09	<0.001	-0.13	-0.05
fber	relSDIntensity_WM	-0.02	0.39	-0.06	0.02
fber	relSDIntensity_CSF	-0.05	0.01	-0.09	-0.01
fber	relSDIntensity_BG	-0.01	0.54	-0.05	0.03
fber	Contrast	0.08	<0.001	0.04	0.12
fber	relativeContrast	0	0.96	-0.04	0.04
fber	vol_abs_WMH	-0.02	0.23	-0.06	0.02
fber	vol_rel_WMH	-0.03	0.18	-0.07	0.01
fber	vol_abs_CSF	-0.04	0.04	-0.08	0
fber	vol_abs_GM	0.02	0.42	-0.02	0.06
fber	vol_abs_WM	-0.01	0.47	-0.05	0.02
fber	vol_rel_CSF	-0.04	0.03	-0.08	0
fber	vol_rel_GM	0.06	0	0.02	0.1
fber	vol_rel_WM	0.01	0.69	-0.03	0.05
fwhm_avg	resolutionRMS_value	-0.62	<0.001	-0.65	-0.6
fwhm_avg	resolutionRMS_rps	0.62	<0.001	0.6	0.65
fwhm_avg	noiseNCR_value	-0.01	0.79	-0.05	0.03
fwhm_avg	noiseNCR_rps	0.01	0.79	-0.03	0.05
fwhm_avg	biasICR_value	0.39	<0.001	0.35	0.42
fwhm_avg	biasICR_rps	-0.39	<0.001	-0.42	-0.35
fwhm_avg	surf_EulerNumber	-0.02	0.28	-0.06	0.02
fwhm_avg	surf_defectNumber	0.03	0.16	-0.01	0.07
fwhm_avg	surf_defectArea	0.01	0.77	-0.03	0.05
fwhm_avg	surf_intensityRMSE	-0.29	<0.001	-0.32	-0.25
fwhm_avg	surf_positionRMSE	-0.01	0.66	-0.05	0.03
fwhm_avg	meanIntensity_GM	0.11	<0.001	0.07	0.15
fwhm_avg	meanIntensity_WM	0.12	<0.001	0.09	0.16
fwhm_avg	meanIntensity_CSF	0.26	<0.001	0.22	0.29
fwhm_avg	meanIntensity_BG	-0.04	0.04	-0.08	0
fwhm_avg	SDIntensity_GM	0.12	<0.001	0.08	0.16
fwhm_avg	SDIntensity_WM	0.13	<0.001	0.09	0.17
fwhm_avg	SDIntensity_CSF	0.08	<0.001	0.04	0.12
fwhm_avg	SDIntensity_BG	0.69	<0.001	0.67	0.71
fwhm_avg	relMeanIntensity_GM	-0.12	<0.001	-0.16	-0.08
fwhm_avg	relMeanIntensity_CSF	0.27	<0.001	0.24	0.31
fwhm_avg	relMeanIntensity_BG	-0.28	<0.001	-0.31	-0.24
fwhm_avg	relSDIntensity_GM	-0.07	<0.001	-0.11	-0.03
fwhm_avg	relSDIntensity_WM	0.06	0	0.02	0.1
fwhm_avg	relSDIntensity_CSF	-0.2	<0.001	-0.24	-0.16
fwhm_avg	relSDIntensity_BG	0.58	<0.001	0.55	0.6
fwhm_avg	Contrast	0.15	<0.001	0.11	0.19
fwhm_avg	relativeContrast	0.09	<0.001	0.05	0.13
fwhm_avg	vol_abs_WMH	-0.1	<0.001	-0.14	-0.06
fwhm_avg	vol_rel_WMH	-0.12	<0.001	-0.16	-0.08
fwhm_avg	vol_abs_CSF	0.05	0.02	0.01	0.09
fwhm_avg	vol_abs_GM	0.19	<0.001	0.15	0.23
fwhm_avg	vol_abs_WM	0.27	<0.001	0.23	0.3
fwhm_avg	vol_rel_CSF	-0.07	<0.001	-0.11	-0.03
fwhm_avg	vol_rel_GM	-0.06	0	-0.1	-0.02
fwhm_avg	vol_rel_WM	0.17	<0.001	0.14	0.21
fwhm_x	resolutionRMS_value	-0.59	<0.001	-0.62	-0.57
fwhm_x	resolutionRMS_rps	0.59	<0.001	0.57	0.62
fwhm_x	noiseNCR_value	0.04	0.08	0	0.07
fwhm_x	noiseNCR_rps	-0.04	0.08	-0.07	0
fwhm_x	biasICR_value	0.38	<0.001	0.35	0.42
fwhm_x	biasICR_rps	-0.38	<0.001	-0.42	-0.35
fwhm_x	surf_EulerNumber	-0.04	0.08	-0.08	0
fwhm_x	surf_defectNumber	0.02	0.31	-0.02	0.06
fwhm_x	surf_defectArea	-0.01	0.73	-0.05	0.03
fwhm_x	surf_intensityRMSE	-0.39	<0.001	-0.43	-0.36
fwhm_x	surf_positionRMSE	0	1	-0.04	0.04
fwhm_x	meanIntensity_GM	0.03	0.1	-0.01	0.07
fwhm_x	meanIntensity_WM	0.04	0.03	0	0.08
fwhm_x	meanIntensity_CSF	0.23	<0.001	0.19	0.27
fwhm_x	meanIntensity_BG	-0.16	<0.001	-0.2	-0.12
fwhm_x	SDIntensity_GM	0.02	0.23	-0.02	0.06
fwhm_x	SDIntensity_WM	0.04	0.03	0	0.08
fwhm_x	SDIntensity_CSF	0	0.95	-0.04	0.04
fwhm_x	SDIntensity_BG	0.67	<0.001	0.65	0.69
fwhm_x	relMeanIntensity_GM	0.03	0.2	-0.01	0.07
fwhm_x	relMeanIntensity_CSF	0.43	<0.001	0.4	0.46
fwhm_x	relMeanIntensity_BG	-0.38	<0.001	-0.41	-0.35
fwhm_x	relSDIntensity_GM	-0.2	<0.001	-0.24	-0.16
fwhm_x	relSDIntensity_WM	-0.09	<0.001	-0.13	-0.05
fwhm_x	relSDIntensity_CSF	-0.21	<0.001	-0.25	-0.18
fwhm_x	relSDIntensity_BG	0.61	<0.001	0.58	0.63
fwhm_x	Contrast	0.06	0	0.02	0.1
fwhm_x	relativeContrast	-0.07	<0.001	-0.11	-0.03
fwhm_x	vol_abs_WMH	-0.12	<0.001	-0.16	-0.08
fwhm_x	vol_rel_WMH	-0.14	<0.001	-0.18	-0.1
fwhm_x	vol_abs_CSF	0.05	0.02	0.01	0.09
fwhm_x	vol_abs_GM	0.22	<0.001	0.18	0.26
fwhm_x	vol_abs_WM	0.29	<0.001	0.25	0.33
fwhm_x	vol_rel_CSF	-0.08	<0.001	-0.12	-0.04
fwhm_x	vol_rel_GM	-0.05	0.01	-0.09	-0.01
fwhm_x	vol_rel_WM	0.19	<0.001	0.15	0.22
fwhm_y	resolutionRMS_value	-0.59	<0.001	-0.61	-0.56
fwhm_y	resolutionRMS_rps	0.59	<0.001	0.56	0.61
fwhm_y	noiseNCR_value	-0.04	0.04	-0.08	0
fwhm_y	noiseNCR_rps	0.04	0.04	0	0.08
fwhm_y	biasICR_value	0.38	<0.001	0.34	0.41
fwhm_y	biasICR_rps	-0.38	<0.001	-0.41	-0.34
fwhm_y	surf_EulerNumber	-0.04	0.08	-0.08	0
fwhm_y	surf_defectNumber	0.01	0.56	-0.03	0.05
fwhm_y	surf_defectArea	-0.01	0.79	-0.05	0.03
fwhm_y	surf_intensityRMSE	-0.2	<0.001	-0.24	-0.16
fwhm_y	surf_positionRMSE	-0.01	0.51	-0.05	0.03
fwhm_y	meanIntensity_GM	0.09	<0.001	0.05	0.13
fwhm_y	meanIntensity_WM	0.1	<0.001	0.06	0.14
fwhm_y	meanIntensity_CSF	0.22	<0.001	0.18	0.25
fwhm_y	meanIntensity_BG	-0.02	0.26	-0.06	0.02
fwhm_y	SDIntensity_GM	0.1	<0.001	0.06	0.14
fwhm_y	SDIntensity_WM	0.11	<0.001	0.07	0.15
fwhm_y	SDIntensity_CSF	0.07	<0.001	0.03	0.11
fwhm_y	SDIntensity_BG	0.66	<0.001	0.64	0.68
fwhm_y	relMeanIntensity_GM	-0.16	<0.001	-0.2	-0.12
fwhm_y	relMeanIntensity_CSF	0.22	<0.001	0.19	0.26
fwhm_y	relMeanIntensity_BG	-0.25	<0.001	-0.29	-0.22
fwhm_y	relSDIntensity_GM	-0.03	0.12	-0.07	0.01
fwhm_y	relSDIntensity_WM	0.1	<0.001	0.06	0.14
fwhm_y	relSDIntensity_CSF	-0.18	<0.001	-0.22	-0.15
fwhm_y	relSDIntensity_BG	0.54	<0.001	0.51	0.57
fwhm_y	Contrast	0.13	<0.001	0.09	0.17
fwhm_y	relativeContrast	0.13	<0.001	0.09	0.17
fwhm_y	vol_abs_WMH	-0.1	<0.001	-0.14	-0.06
fwhm_y	vol_rel_WMH	-0.12	<0.001	-0.16	-0.08
fwhm_y	vol_abs_CSF	0.04	0.03	0.01	0.08
fwhm_y	vol_abs_GM	0.18	<0.001	0.14	0.22
fwhm_y	vol_abs_WM	0.25	<0.001	0.21	0.29
fwhm_y	vol_rel_CSF	-0.07	<0.001	-0.11	-0.03
fwhm_y	vol_rel_GM	-0.05	0.01	-0.09	-0.01
fwhm_y	vol_rel_WM	0.16	<0.001	0.12	0.2
fwhm_z	resolutionRMS_value	-0.63	<0.001	-0.65	-0.6
fwhm_z	resolutionRMS_rps	0.63	<0.001	0.6	0.65
fwhm_z	noiseNCR_value	0	0.93	-0.04	0.04
fwhm_z	noiseNCR_rps	0	0.93	-0.04	0.04
fwhm_z	biasICR_value	0.37	<0.001	0.34	0.41
fwhm_z	biasICR_rps	-0.37	<0.001	-0.41	-0.34
fwhm_z	surf_EulerNumber	0.01	0.79	-0.03	0.05
fwhm_z	surf_defectNumber	0.05	0.02	0.01	0.09
fwhm_z	surf_defectArea	0.03	0.17	-0.01	0.07
fwhm_z	surf_intensityRMSE	-0.27	<0.001	-0.31	-0.23
fwhm_z	surf_positionRMSE	-0.01	0.6	-0.05	0.03
fwhm_z	meanIntensity_GM	0.18	<0.001	0.14	0.22
fwhm_z	meanIntensity_WM	0.2	<0.001	0.16	0.24
fwhm_z	meanIntensity_CSF	0.3	<0.001	0.27	0.34
fwhm_z	meanIntensity_BG	0.04	0.08	0	0.07
fwhm_z	SDIntensity_GM	0.2	<0.001	0.16	0.23
fwhm_z	SDIntensity_WM	0.21	<0.001	0.17	0.25
fwhm_z	SDIntensity_CSF	0.16	<0.001	0.12	0.2
fwhm_z	SDIntensity_BG	0.68	<0.001	0.66	0.7
fwhm_z	relMeanIntensity_GM	-0.18	<0.001	-0.22	-0.14
fwhm_z	relMeanIntensity_CSF	0.17	<0.001	0.13	0.21
fwhm_z	relMeanIntensity_BG	-0.19	<0.001	-0.23	-0.15
fwhm_z	relSDIntensity_GM	-0.01	0.62	-0.05	0.03
fwhm_z	relSDIntensity_WM	0.14	<0.001	0.1	0.17
fwhm_z	relSDIntensity_CSF	-0.18	<0.001	-0.22	-0.14
fwhm_z	relSDIntensity_BG	0.53	<0.001	0.5	0.56
fwhm_z	Contrast	0.23	<0.001	0.2	0.27
fwhm_z	relativeContrast	0.15	<0.001	0.11	0.19
fwhm_z	vol_abs_WMH	-0.07	<0.001	-0.11	-0.03
fwhm_z	vol_rel_WMH	-0.09	<0.001	-0.13	-0.05
fwhm_z	vol_abs_CSF	0.04	0.04	0	0.08
fwhm_z	vol_abs_GM	0.16	<0.001	0.12	0.2
fwhm_z	vol_abs_WM	0.24	<0.001	0.2	0.28
fwhm_z	vol_rel_CSF	-0.06	0	-0.1	-0.02
fwhm_z	vol_rel_GM	-0.06	0	-0.1	-0.02
fwhm_z	vol_rel_WM	0.16	<0.001	0.13	0.2
icvs_csf	resolutionRMS_value	-0.21	<0.001	-0.25	-0.17
icvs_csf	resolutionRMS_rps	0.21	<0.001	0.17	0.25
icvs_csf	noiseNCR_value	0.06	0	0.02	0.1
icvs_csf	noiseNCR_rps	-0.06	0	-0.1	-0.02
icvs_csf	biasICR_value	0.13	<0.001	0.09	0.17
icvs_csf	biasICR_rps	-0.13	<0.001	-0.17	-0.09
icvs_csf	surf_EulerNumber	0.04	0.03	0	0.08
icvs_csf	surf_defectNumber	0	0.93	-0.04	0.04
icvs_csf	surf_defectArea	0.01	0.62	-0.03	0.05
icvs_csf	surf_intensityRMSE	-0.2	<0.001	-0.24	-0.16
icvs_csf	surf_positionRMSE	-0.02	0.26	-0.06	0.02
icvs_csf	meanIntensity_GM	0.03	0.17	-0.01	0.07
icvs_csf	meanIntensity_WM	0.02	0.3	-0.02	0.06
icvs_csf	meanIntensity_CSF	0.1	<0.001	0.06	0.14
icvs_csf	meanIntensity_BG	-0.05	0.01	-0.09	-0.01
icvs_csf	SDIntensity_GM	0.01	0.63	-0.03	0.05
icvs_csf	SDIntensity_WM	0.04	0.07	0	0.08
icvs_csf	SDIntensity_CSF	0	0.84	-0.04	0.04
icvs_csf	SDIntensity_BG	0.24	<0.001	0.2	0.27
icvs_csf	relMeanIntensity_GM	0.12	<0.001	0.08	0.16
icvs_csf	relMeanIntensity_CSF	0.19	<0.001	0.15	0.23
icvs_csf	relMeanIntensity_BG	-0.16	<0.001	-0.2	-0.12
icvs_csf	relSDIntensity_GM	-0.07	<0.001	-0.11	-0.03
icvs_csf	relSDIntensity_WM	0.06	0	0.02	0.1
icvs_csf	relSDIntensity_CSF	-0.12	<0.001	-0.16	-0.08
icvs_csf	relSDIntensity_BG	0.17	<0.001	0.14	0.21
icvs_csf	Contrast	0	0.82	-0.04	0.04
icvs_csf	relativeContrast	-0.12	<0.001	-0.15	-0.08
icvs_csf	vol_abs_WMH	0.1	<0.001	0.06	0.14
icvs_csf	vol_rel_WMH	0.09	<0.001	0.05	0.13
icvs_csf	vol_abs_CSF	0.55	<0.001	0.52	0.58
icvs_csf	vol_abs_GM	-0.17	<0.001	-0.21	-0.13
icvs_csf	vol_abs_WM	-0.09	<0.001	-0.13	-0.05
icvs_csf	vol_rel_CSF	0.59	<0.001	0.56	0.62
icvs_csf	vol_rel_GM	-0.56	<0.001	-0.58	-0.53
icvs_csf	vol_rel_WM	-0.39	<0.001	-0.42	-0.36
icvs_gm	resolutionRMS_value	0.07	<0.001	0.03	0.11
icvs_gm	resolutionRMS_rps	-0.07	<0.001	-0.11	-0.03
icvs_gm	noiseNCR_value	-0.06	0	-0.1	-0.02
icvs_gm	noiseNCR_rps	0.06	0	0.02	0.1
icvs_gm	biasICR_value	-0.28	<0.001	-0.31	-0.24
icvs_gm	biasICR_rps	0.28	<0.001	0.24	0.31
icvs_gm	surf_EulerNumber	-0.02	0.31	-0.06	0.02
icvs_gm	surf_defectNumber	0.01	0.74	-0.03	0.05
icvs_gm	surf_defectArea	0.02	0.39	-0.02	0.06
icvs_gm	surf_intensityRMSE	0.2	<0.001	0.16	0.24
icvs_gm	surf_positionRMSE	0.01	0.56	-0.03	0.05
icvs_gm	meanIntensity_GM	-0.01	0.6	-0.05	0.03
icvs_gm	meanIntensity_WM	0	1	-0.04	0.04
icvs_gm	meanIntensity_CSF	0.02	0.37	-0.02	0.06
icvs_gm	meanIntensity_BG	-0.07	<0.001	-0.11	-0.03
icvs_gm	SDIntensity_GM	-0.01	0.53	-0.05	0.03
icvs_gm	SDIntensity_WM	0.02	0.32	-0.02	0.06
icvs_gm	SDIntensity_CSF	0	0.86	-0.04	0.04
icvs_gm	SDIntensity_BG	-0.16	<0.001	-0.2	-0.12
icvs_gm	relMeanIntensity_GM	-0.16	<0.001	-0.2	-0.12
icvs_gm	relMeanIntensity_CSF	-0.02	0.31	-0.06	0.02
icvs_gm	relMeanIntensity_BG	-0.07	<0.001	-0.11	-0.03
icvs_gm	relSDIntensity_GM	-0.09	<0.001	-0.13	-0.05
icvs_gm	relSDIntensity_WM	0.09	<0.001	0.05	0.13
icvs_gm	relSDIntensity_CSF	-0.05	0.01	-0.09	-0.01
icvs_gm	relSDIntensity_BG	-0.12	<0.001	-0.16	-0.08
icvs_gm	Contrast	0.02	0.35	-0.02	0.06
icvs_gm	relativeContrast	0.14	<0.001	0.1	0.18
icvs_gm	vol_abs_WMH	0	0.83	-0.04	0.04
icvs_gm	vol_rel_WMH	0.03	0.19	-0.01	0.07
icvs_gm	vol_abs_CSF	-0.48	<0.001	-0.51	-0.45
icvs_gm	vol_abs_GM	0.04	0.03	0	0.08
icvs_gm	vol_abs_WM	-0.38	<0.001	-0.41	-0.34
icvs_gm	vol_rel_CSF	-0.37	<0.001	-0.4	-0.34
icvs_gm	vol_rel_GM	0.71	<0.001	0.69	0.73
icvs_gm	vol_rel_WM	-0.11	<0.001	-0.15	-0.08
icvs_wm	resolutionRMS_value	0.19	<0.001	0.15	0.23
icvs_wm	resolutionRMS_rps	-0.19	<0.001	-0.23	-0.15
icvs_wm	noiseNCR_value	-0.02	0.42	-0.06	0.02
icvs_wm	noiseNCR_rps	0.02	0.42	-0.02	0.06
icvs_wm	biasICR_value	0.12	<0.001	0.08	0.16
icvs_wm	biasICR_rps	-0.12	<0.001	-0.16	-0.08
icvs_wm	surf_EulerNumber	-0.04	0.08	-0.07	0
icvs_wm	surf_defectNumber	0	0.82	-0.04	0.04
icvs_wm	surf_defectArea	-0.03	0.12	-0.07	0.01
icvs_wm	surf_intensityRMSE	0.05	0.02	0.01	0.09
icvs_wm	surf_positionRMSE	0.02	0.4	-0.02	0.06
icvs_wm	meanIntensity_GM	-0.02	0.23	-0.06	0.02
icvs_wm	meanIntensity_WM	-0.03	0.19	-0.07	0.01
icvs_wm	meanIntensity_CSF	-0.15	<0.001	-0.19	-0.11
icvs_wm	meanIntensity_BG	0.15	<0.001	0.11	0.18
icvs_wm	SDIntensity_GM	0	0.97	-0.04	0.04
icvs_wm	SDIntensity_WM	-0.07	<0.001	-0.11	-0.03
icvs_wm	SDIntensity_CSF	0	0.94	-0.04	0.04
icvs_wm	SDIntensity_BG	-0.13	<0.001	-0.17	-0.1
icvs_wm	relMeanIntensity_GM	0.01	0.56	-0.03	0.05
icvs_wm	relMeanIntensity_CSF	-0.22	<0.001	-0.26	-0.19
icvs_wm	relMeanIntensity_BG	0.28	<0.001	0.24	0.31
icvs_wm	relSDIntensity_GM	0.18	<0.001	0.15	0.22
icvs_wm	relSDIntensity_WM	-0.17	<0.001	-0.21	-0.13
icvs_wm	relSDIntensity_CSF	0.21	<0.001	0.17	0.24
icvs_wm	relSDIntensity_BG	-0.1	<0.001	-0.14	-0.06
icvs_wm	Contrast	-0.03	0.2	-0.07	0.01
icvs_wm	relativeContrast	0	0.84	-0.04	0.04
icvs_wm	vol_abs_WMH	-0.13	<0.001	-0.17	-0.09
icvs_wm	vol_rel_WMH	-0.14	<0.001	-0.18	-0.1
icvs_wm	vol_abs_CSF	-0.19	<0.001	-0.23	-0.15
icvs_wm	vol_abs_GM	0.18	<0.001	0.14	0.21
icvs_wm	vol_abs_WM	0.51	<0.001	0.48	0.54
icvs_wm	vol_rel_CSF	-0.37	<0.001	-0.4	-0.33
icvs_wm	vol_rel_GM	-0.03	0.1	-0.07	0.01
icvs_wm	vol_rel_WM	0.62	<0.001	0.6	0.64
inu_med	resolutionRMS_value	-0.09	<0.001	-0.13	-0.05
inu_med	resolutionRMS_rps	0.09	<0.001	0.05	0.13
inu_med	noiseNCR_value	0.21	<0.001	0.17	0.24
inu_med	noiseNCR_rps	-0.21	<0.001	-0.24	-0.17
inu_med	biasICR_value	-0.15	<0.001	-0.19	-0.12
inu_med	biasICR_rps	0.15	<0.001	0.12	0.19
inu_med	surf_EulerNumber	-0.06	0	-0.1	-0.02
inu_med	surf_defectNumber	-0.03	0.19	-0.07	0.01
inu_med	surf_defectArea	-0.08	<0.001	-0.12	-0.04
inu_med	surf_intensityRMSE	-0.16	<0.001	-0.2	-0.12
inu_med	surf_positionRMSE	0.03	0.15	-0.01	0.07
inu_med	meanIntensity_GM	-0.42	<0.001	-0.45	-0.38
inu_med	meanIntensity_WM	-0.44	<0.001	-0.48	-0.41
inu_med	meanIntensity_CSF	-0.39	<0.001	-0.42	-0.35
inu_med	meanIntensity_BG	-0.33	<0.001	-0.36	-0.29
inu_med	SDIntensity_GM	-0.47	<0.001	-0.5	-0.43
inu_med	SDIntensity_WM	-0.47	<0.001	-0.5	-0.43
inu_med	SDIntensity_CSF	-0.42	<0.001	-0.45	-0.39
inu_med	SDIntensity_BG	-0.42	<0.001	-0.45	-0.38
inu_med	relMeanIntensity_GM	0.39	<0.001	0.35	0.42
inu_med	relMeanIntensity_CSF	0.37	<0.001	0.33	0.4
inu_med	relMeanIntensity_BG	-0.2	<0.001	-0.23	-0.16
inu_med	relSDIntensity_GM	-0.36	<0.001	-0.39	-0.33
inu_med	relSDIntensity_WM	-0.45	<0.001	-0.48	-0.41
inu_med	relSDIntensity_CSF	-0.03	0.15	-0.07	0.01
inu_med	relSDIntensity_BG	-0.11	<0.001	-0.15	-0.07
inu_med	Contrast	-0.49	<0.001	-0.52	-0.46
inu_med	relativeContrast	-0.42	<0.001	-0.45	-0.38
inu_med	vol_abs_WMH	-0.06	0	-0.1	-0.02
inu_med	vol_rel_WMH	-0.05	0.01	-0.09	-0.01
inu_med	vol_abs_CSF	-0.11	<0.001	-0.15	-0.07
inu_med	vol_abs_GM	-0.05	0.02	-0.09	-0.01
inu_med	vol_abs_WM	-0.08	<0.001	-0.12	-0.05
inu_med	vol_rel_CSF	-0.08	<0.001	-0.11	-0.04
inu_med	vol_rel_GM	0.11	<0.001	0.07	0.15
inu_med	vol_rel_WM	0.01	0.61	-0.03	0.05
inu_range	resolutionRMS_value	-0.25	<0.001	-0.29	-0.22
inu_range	resolutionRMS_rps	0.25	<0.001	0.22	0.29
inu_range	noiseNCR_value	0.18	<0.001	0.14	0.21
inu_range	noiseNCR_rps	-0.18	<0.001	-0.21	-0.14
inu_range	biasICR_value	0.56	<0.001	0.53	0.59
inu_range	biasICR_rps	-0.56	<0.001	-0.59	-0.53
inu_range	surf_EulerNumber	-0.05	0.02	-0.09	-0.01
inu_range	surf_defectNumber	0.01	0.7	-0.03	0.05
inu_range	surf_defectArea	-0.05	0.02	-0.09	-0.01
inu_range	surf_intensityRMSE	-0.33	<0.001	-0.36	-0.29
inu_range	surf_positionRMSE	0.03	0.14	-0.01	0.07
inu_range	meanIntensity_GM	-0.2	<0.001	-0.24	-0.16
inu_range	meanIntensity_WM	-0.22	<0.001	-0.26	-0.18
inu_range	meanIntensity_CSF	-0.15	<0.001	-0.19	-0.11
inu_range	meanIntensity_BG	-0.1	<0.001	-0.14	-0.06
inu_range	SDIntensity_GM	-0.23	<0.001	-0.27	-0.19
inu_range	SDIntensity_WM	-0.25	<0.001	-0.28	-0.21
inu_range	SDIntensity_CSF	-0.22	<0.001	-0.25	-0.18
inu_range	SDIntensity_BG	0.19	<0.001	0.15	0.23
inu_range	relMeanIntensity_GM	0.35	<0.001	0.32	0.39
inu_range	relMeanIntensity_CSF	0.36	<0.001	0.33	0.4
inu_range	relMeanIntensity_BG	-0.05	0.01	-0.09	-0.01
inu_range	relSDIntensity_GM	-0.25	<0.001	-0.29	-0.22
inu_range	relSDIntensity_WM	-0.32	<0.001	-0.35	-0.28
inu_range	relSDIntensity_CSF	-0.05	0.01	-0.09	-0.01
inu_range	relSDIntensity_BG	0.31	<0.001	0.27	0.34
inu_range	Contrast	-0.26	<0.001	-0.3	-0.22
inu_range	relativeContrast	-0.37	<0.001	-0.4	-0.33
inu_range	vol_abs_WMH	-0.09	<0.001	-0.13	-0.05
inu_range	vol_rel_WMH	-0.1	<0.001	-0.14	-0.07
inu_range	vol_abs_CSF	0.09	<0.001	0.05	0.13
inu_range	vol_abs_GM	0.21	<0.001	0.17	0.25
inu_range	vol_abs_WM	0.22	<0.001	0.18	0.26
inu_range	vol_rel_CSF	-0.02	0.25	-0.06	0.02
inu_range	vol_rel_GM	-0.05	0.01	-0.09	-0.01
inu_range	vol_rel_WM	0.09	<0.001	0.05	0.13
qi_1	resolutionRMS_value	0.01	0.68	-0.03	0.05
qi_1	resolutionRMS_rps	-0.01	0.68	-0.05	0.03
qi_1	noiseNCR_value	-0.06	0	-0.1	-0.02
qi_1	noiseNCR_rps	0.06	0	0.02	0.1
qi_1	biasICR_value	-0.08	<0.001	-0.12	-0.04
qi_1	biasICR_rps	0.08	<0.001	0.04	0.12
qi_1	surf_EulerNumber	0	0.92	-0.04	0.04
qi_1	surf_defectNumber	0.02	0.28	-0.02	0.06
qi_1	surf_defectArea	0.01	0.48	-0.03	0.05
qi_1	surf_intensityRMSE	0.15	<0.001	0.11	0.19
qi_1	surf_positionRMSE	0	0.85	-0.04	0.04
qi_1	meanIntensity_GM	0	0.81	-0.03	0.04
qi_1	meanIntensity_WM	0.01	0.64	-0.03	0.05
qi_1	meanIntensity_CSF	0.06	0	0.02	0.1
qi_1	meanIntensity_BG	-0.09	<0.001	-0.13	-0.05
qi_1	SDIntensity_GM	0.01	0.78	-0.03	0.05
qi_1	SDIntensity_WM	0.02	0.37	-0.02	0.06
qi_1	SDIntensity_CSF	0	0.88	-0.04	0.04
qi_1	SDIntensity_BG	-0.03	0.17	-0.07	0.01
qi_1	relMeanIntensity_GM	-0.07	<0.001	-0.11	-0.03
qi_1	relMeanIntensity_CSF	0.07	<0.001	0.03	0.11
qi_1	relMeanIntensity_BG	-0.2	<0.001	-0.24	-0.16
qi_1	relSDIntensity_GM	-0.02	0.24	-0.06	0.02
qi_1	relSDIntensity_WM	0.06	0	0.02	0.1
qi_1	relSDIntensity_CSF	-0.05	0.02	-0.09	-0.01
qi_1	relSDIntensity_BG	-0.05	0.02	-0.09	-0.01
qi_1	Contrast	0.02	0.41	-0.02	0.06
qi_1	relativeContrast	0.06	0	0.02	0.1
qi_1	vol_abs_WMH	0.01	0.51	-0.03	0.05
qi_1	vol_rel_WMH	0.01	0.47	-0.03	0.05
qi_1	vol_abs_CSF	0	0.99	-0.04	0.04
qi_1	vol_abs_GM	-0.02	0.27	-0.06	0.02
qi_1	vol_abs_WM	-0.06	0	-0.1	-0.02
qi_1	vol_rel_CSF	0.02	0.34	-0.02	0.06
qi_1	vol_rel_GM	0.02	0.26	-0.02	0.06
qi_1	vol_rel_WM	-0.05	0.01	-0.09	-0.01
qi_2	resolutionRMS_value	-0.14	<0.001	-0.18	-0.11
qi_2	resolutionRMS_rps	0.14	<0.001	0.11	0.18
qi_2	noiseNCR_value	-0.02	0.25	-0.06	0.02
qi_2	noiseNCR_rps	0.02	0.25	-0.02	0.06
qi_2	biasICR_value	-0.1	<0.001	-0.14	-0.06
qi_2	biasICR_rps	0.1	<0.001	0.06	0.14
qi_2	surf_EulerNumber	-0.08	<0.001	-0.12	-0.04
qi_2	surf_defectNumber	-0.03	0.13	-0.07	0.01
qi_2	surf_defectArea	-0.08	<0.001	-0.12	-0.05
qi_2	surf_intensityRMSE	-0.05	0.01	-0.09	-0.01
qi_2	surf_positionRMSE	0.02	0.3	-0.02	0.06
qi_2	meanIntensity_GM	-0.37	<0.001	-0.4	-0.33
qi_2	meanIntensity_WM	-0.39	<0.001	-0.43	-0.36
qi_2	meanIntensity_CSF	-0.33	<0.001	-0.36	-0.29
qi_2	meanIntensity_BG	-0.3	<0.001	-0.34	-0.27
qi_2	SDIntensity_GM	-0.41	<0.001	-0.44	-0.37
qi_2	SDIntensity_WM	-0.42	<0.001	-0.45	-0.39
qi_2	SDIntensity_CSF	-0.37	<0.001	-0.4	-0.34
qi_2	SDIntensity_BG	-0.18	<0.001	-0.22	-0.15
qi_2	relMeanIntensity_GM	0.26	<0.001	0.22	0.29
qi_2	relMeanIntensity_CSF	0.25	<0.001	0.21	0.28
qi_2	relMeanIntensity_BG	-0.26	<0.001	-0.3	-0.22
qi_2	relSDIntensity_GM	-0.24	<0.001	-0.27	-0.2
qi_2	relSDIntensity_WM	-0.32	<0.001	-0.36	-0.29
qi_2	relSDIntensity_CSF	0.03	0.17	-0.01	0.07
qi_2	relSDIntensity_BG	0.02	0.3	-0.02	0.06
qi_2	Contrast	-0.44	<0.001	-0.47	-0.41
qi_2	relativeContrast	-0.28	<0.001	-0.31	-0.24
qi_2	vol_abs_WMH	-0.02	0.26	-0.06	0.02
qi_2	vol_rel_WMH	-0.03	0.15	-0.07	0.01
qi_2	vol_abs_CSF	-0.06	0	-0.1	-0.02
qi_2	vol_abs_GM	0.08	<0.001	0.04	0.12
qi_2	vol_abs_WM	0.1	<0.001	0.06	0.14
qi_2	vol_rel_CSF	-0.11	<0.001	-0.14	-0.07
qi_2	vol_rel_GM	0.05	0.01	0.02	0.09
qi_2	vol_rel_WM	0.11	<0.001	0.07	0.15
rpve_csf	resolutionRMS_value	0.44	<0.001	0.41	0.47
rpve_csf	resolutionRMS_rps	-0.44	<0.001	-0.47	-0.41
rpve_csf	noiseNCR_value	0.01	0.79	-0.03	0.05
rpve_csf	noiseNCR_rps	-0.01	0.79	-0.05	0.03
rpve_csf	biasICR_value	-0.34	<0.001	-0.38	-0.31
rpve_csf	biasICR_rps	0.34	<0.001	0.31	0.38
rpve_csf	surf_EulerNumber	0.06	0	0.02	0.1
rpve_csf	surf_defectNumber	0.02	0.33	-0.02	0.06
rpve_csf	surf_defectArea	0.04	0.04	0	0.08
rpve_csf	surf_intensityRMSE	0.48	<0.001	0.45	0.51
rpve_csf	surf_positionRMSE	0	0.82	-0.03	0.04
rpve_csf	meanIntensity_GM	0.06	0	0.02	0.1
rpve_csf	meanIntensity_WM	0.05	0.01	0.01	0.09
rpve_csf	meanIntensity_CSF	-0.04	0.08	-0.07	0
rpve_csf	meanIntensity_BG	0.07	<0.001	0.03	0.11
rpve_csf	SDIntensity_GM	0.06	0.01	0.02	0.09
rpve_csf	SDIntensity_WM	0.06	0	0.02	0.1
rpve_csf	SDIntensity_CSF	0.08	<0.001	0.04	0.12
rpve_csf	SDIntensity_BG	-0.63	<0.001	-0.65	-0.61
rpve_csf	relMeanIntensity_GM	-0.04	0.04	-0.08	0
rpve_csf	relMeanIntensity_CSF	-0.25	<0.001	-0.29	-0.21
rpve_csf	relMeanIntensity_BG	0.1	<0.001	0.06	0.14
rpve_csf	relSDIntensity_GM	0.1	<0.001	0.06	0.14
rpve_csf	relSDIntensity_WM	0.1	<0.001	0.06	0.14
rpve_csf	relSDIntensity_CSF	0.15	<0.001	0.11	0.19
rpve_csf	relSDIntensity_BG	-0.58	<0.001	-0.61	-0.56
rpve_csf	Contrast	0.04	0.04	0	0.08
rpve_csf	relativeContrast	0.06	0	0.02	0.1
rpve_csf	vol_abs_WMH	0.09	<0.001	0.05	0.13
rpve_csf	vol_rel_WMH	0.13	<0.001	0.09	0.17
rpve_csf	vol_abs_CSF	-0.18	<0.001	-0.22	-0.14
rpve_csf	vol_abs_GM	-0.41	<0.001	-0.44	-0.38
rpve_csf	vol_abs_WM	-0.47	<0.001	-0.5	-0.44
rpve_csf	vol_rel_CSF	0.05	0.02	0.01	0.09
rpve_csf	vol_rel_GM	0.13	<0.001	0.09	0.17
rpve_csf	vol_rel_WM	-0.21	<0.001	-0.24	-0.17
rpve_gm	resolutionRMS_value	0.44	<0.001	0.4	0.47
rpve_gm	resolutionRMS_rps	-0.44	<0.001	-0.47	-0.4
rpve_gm	noiseNCR_value	0.01	0.66	-0.03	0.05
rpve_gm	noiseNCR_rps	-0.01	0.66	-0.05	0.03
rpve_gm	biasICR_value	-0.35	<0.001	-0.39	-0.32
rpve_gm	biasICR_rps	0.35	<0.001	0.32	0.39
rpve_gm	surf_EulerNumber	0.06	0	0.02	0.1
rpve_gm	surf_defectNumber	0.01	0.61	-0.03	0.05
rpve_gm	surf_defectArea	0.03	0.11	-0.01	0.07
rpve_gm	surf_intensityRMSE	0.48	<0.001	0.45	0.51
rpve_gm	surf_positionRMSE	0	0.95	-0.04	0.04
rpve_gm	meanIntensity_GM	0.07	<0.001	0.03	0.11
rpve_gm	meanIntensity_WM	0.07	0	0.03	0.11
rpve_gm	meanIntensity_CSF	-0.02	0.35	-0.06	0.02
rpve_gm	meanIntensity_BG	0.07	<0.001	0.03	0.11
rpve_gm	SDIntensity_GM	0.07	<0.001	0.03	0.11
rpve_gm	SDIntensity_WM	0.07	<0.001	0.03	0.11
rpve_gm	SDIntensity_CSF	0.09	<0.001	0.05	0.13
rpve_gm	SDIntensity_BG	-0.64	<0.001	-0.67	-0.62
rpve_gm	relMeanIntensity_GM	-0.02	0.33	-0.06	0.02
rpve_gm	relMeanIntensity_CSF	-0.24	<0.001	-0.28	-0.2
rpve_gm	relMeanIntensity_BG	0.07	<0.001	0.03	0.11
rpve_gm	relSDIntensity_GM	0.1	<0.001	0.06	0.14
rpve_gm	relSDIntensity_WM	0.11	<0.001	0.07	0.15
rpve_gm	relSDIntensity_CSF	0.14	<0.001	0.1	0.18
rpve_gm	relSDIntensity_BG	-0.61	<0.001	-0.63	-0.58
rpve_gm	Contrast	0.05	0.01	0.01	0.09
rpve_gm	relativeContrast	0.04	0.04	0	0.08
rpve_gm	vol_abs_WMH	0.1	<0.001	0.06	0.14
rpve_gm	vol_rel_WMH	0.14	<0.001	0.1	0.17
rpve_gm	vol_abs_CSF	-0.05	0.01	-0.09	-0.01
rpve_gm	vol_abs_GM	-0.49	<0.001	-0.52	-0.46
rpve_gm	vol_abs_WM	-0.49	<0.001	-0.52	-0.46
rpve_gm	vol_rel_CSF	0.2	<0.001	0.16	0.24
rpve_gm	vol_rel_GM	-0.03	0.09	-0.07	0
rpve_gm	vol_rel_WM	-0.28	<0.001	-0.32	-0.25
rpve_wm	resolutionRMS_value	0.42	<0.001	0.38	0.45
rpve_wm	resolutionRMS_rps	-0.42	<0.001	-0.45	-0.38
rpve_wm	noiseNCR_value	-0.02	0.28	-0.06	0.02
rpve_wm	noiseNCR_rps	0.02	0.28	-0.02	0.06
rpve_wm	biasICR_value	-0.41	<0.001	-0.44	-0.37
rpve_wm	biasICR_rps	0.41	<0.001	0.37	0.44
rpve_wm	surf_EulerNumber	0.05	0.01	0.01	0.09
rpve_wm	surf_defectNumber	0	0.93	-0.04	0.04
rpve_wm	surf_defectArea	0.03	0.08	0	0.07
rpve_wm	surf_intensityRMSE	0.51	<0.001	0.48	0.54
rpve_wm	surf_positionRMSE	0	0.83	-0.04	0.04
rpve_wm	meanIntensity_GM	0.08	<0.001	0.04	0.12
rpve_wm	meanIntensity_WM	0.08	<0.001	0.04	0.12
rpve_wm	meanIntensity_CSF	0.01	0.77	-0.03	0.05
rpve_wm	meanIntensity_BG	0.05	0.01	0.01	0.09
rpve_wm	SDIntensity_GM	0.08	<0.001	0.04	0.12
rpve_wm	SDIntensity_WM	0.09	<0.001	0.05	0.13
rpve_wm	SDIntensity_CSF	0.1	<0.001	0.06	0.14
rpve_wm	SDIntensity_BG	-0.61	<0.001	-0.64	-0.59
rpve_wm	relMeanIntensity_GM	-0.09	<0.001	-0.13	-0.05
rpve_wm	relMeanIntensity_CSF	-0.25	<0.001	-0.28	-0.21
rpve_wm	relMeanIntensity_BG	0.03	0.09	-0.01	0.07
rpve_wm	relSDIntensity_GM	0.1	<0.001	0.06	0.14
rpve_wm	relSDIntensity_WM	0.17	<0.001	0.13	0.21
rpve_wm	relSDIntensity_CSF	0.1	<0.001	0.06	0.14
rpve_wm	relSDIntensity_BG	-0.59	<0.001	-0.62	-0.57
rpve_wm	Contrast	0.08	<0.001	0.04	0.11
rpve_wm	relativeContrast	0.11	<0.001	0.07	0.15
rpve_wm	vol_abs_WMH	0.09	<0.001	0.05	0.13
rpve_wm	vol_rel_WMH	0.13	<0.001	0.09	0.17
rpve_wm	vol_abs_CSF	-0.1	<0.001	-0.14	-0.06
rpve_wm	vol_abs_GM	-0.49	<0.001	-0.52	-0.46
rpve_wm	vol_abs_WM	-0.57	<0.001	-0.6	-0.54
rpve_wm	vol_rel_CSF	0.17	<0.001	0.13	0.21
rpve_wm	vol_rel_GM	0.06	0	0.02	0.1
rpve_wm	vol_rel_WM	-0.34	<0.001	-0.37	-0.3
size_x	resolutionRMS_value	-0.5	<0.001	-0.53	-0.47
size_x	resolutionRMS_rps	0.5	<0.001	0.47	0.53
size_x	noiseNCR_value	0.2	<0.001	0.16	0.24
size_x	noiseNCR_rps	-0.2	<0.001	-0.24	-0.16
size_x	biasICR_value	-0.18	<0.001	-0.22	-0.14
size_x	biasICR_rps	0.18	<0.001	0.14	0.22
size_x	surf_EulerNumber	0.12	<0.001	0.08	0.16
size_x	surf_defectNumber	0.14	<0.001	0.11	0.18
size_x	surf_defectArea	0.09	<0.001	0.05	0.13
size_x	surf_intensityRMSE	-0.19	<0.001	-0.23	-0.15
size_x	surf_positionRMSE	0	1	-0.04	0.04
size_x	meanIntensity_GM	0.24	<0.001	0.21	0.28
size_x	meanIntensity_WM	0.25	<0.001	0.22	0.29
size_x	meanIntensity_CSF	0.46	<0.001	0.43	0.49
size_x	meanIntensity_BG	-0.17	<0.001	-0.21	-0.13
size_x	SDIntensity_GM	0.2	<0.001	0.16	0.24
size_x	SDIntensity_WM	0.27	<0.001	0.23	0.3
size_x	SDIntensity_CSF	0.22	<0.001	0.19	0.26
size_x	SDIntensity_BG	-0.02	0.25	-0.06	0.02
size_x	relMeanIntensity_GM	0.03	0.11	-0.01	0.07
size_x	relMeanIntensity_CSF	0.31	<0.001	0.27	0.34
size_x	relMeanIntensity_BG	-0.42	<0.001	-0.45	-0.38
size_x	relSDIntensity_GM	-0.28	<0.001	-0.32	-0.24
size_x	relSDIntensity_WM	-0.03	0.1	-0.07	0.01
size_x	relSDIntensity_CSF	-0.11	<0.001	-0.14	-0.07
size_x	relSDIntensity_BG	-0.08	<0.001	-0.12	-0.04
size_x	Contrast	0.26	<0.001	0.22	0.29
size_x	relativeContrast	-0.07	<0.001	-0.11	-0.03
size_x	vol_abs_WMH	0.15	<0.001	0.11	0.19
size_x	vol_rel_WMH	0.16	<0.001	0.12	0.2
size_x	vol_abs_CSF	0.03	0.2	-0.01	0.07
size_x	vol_abs_GM	0.01	0.71	-0.03	0.05
size_x	vol_abs_WM	-0.07	<0.001	-0.11	-0.03
size_x	vol_rel_CSF	0.04	0.04	0	0.08
size_x	vol_rel_GM	0.03	0.18	-0.01	0.07
size_x	vol_rel_WM	-0.1	<0.001	-0.13	-0.06
size_y	resolutionRMS_value	-0.26	<0.001	-0.29	-0.22
size_y	resolutionRMS_rps	0.26	<0.001	0.22	0.29
size_y	noiseNCR_value	0.23	<0.001	0.19	0.27
size_y	noiseNCR_rps	-0.23	<0.001	-0.27	-0.19
size_y	biasICR_value	-0.15	<0.001	-0.19	-0.11
size_y	biasICR_rps	0.15	<0.001	0.11	0.19
size_y	surf_EulerNumber	0.03	0.11	-0.01	0.07
size_y	surf_defectNumber	0.08	<0.001	0.04	0.12
size_y	surf_defectArea	-0.01	0.5	-0.05	0.03
size_y	surf_intensityRMSE	0.12	<0.001	0.08	0.16
size_y	surf_positionRMSE	0.02	0.39	-0.02	0.06
size_y	meanIntensity_GM	-0.04	0.06	-0.08	0
size_y	meanIntensity_WM	-0.07	<0.001	-0.11	-0.03
size_y	meanIntensity_CSF	0.01	0.8	-0.03	0.04
size_y	meanIntensity_BG	-0.09	<0.001	-0.13	-0.05
size_y	SDIntensity_GM	-0.11	<0.001	-0.15	-0.07
size_y	SDIntensity_WM	-0.11	<0.001	-0.15	-0.07
size_y	SDIntensity_CSF	-0.04	0.05	-0.08	0
size_y	SDIntensity_BG	-0.57	<0.001	-0.59	-0.54
size_y	relMeanIntensity_GM	0.41	<0.001	0.38	0.44
size_y	relMeanIntensity_CSF	0.38	<0.001	0.35	0.41
size_y	relMeanIntensity_BG	-0.29	<0.001	-0.33	-0.25
size_y	relSDIntensity_GM	-0.37	<0.001	-0.4	-0.33
size_y	relSDIntensity_WM	-0.37	<0.001	-0.4	-0.34
size_y	relSDIntensity_CSF	0.07	0	0.03	0.1
size_y	relSDIntensity_BG	-0.39	<0.001	-0.42	-0.35
size_y	Contrast	-0.15	<0.001	-0.19	-0.11
size_y	relativeContrast	-0.44	<0.001	-0.47	-0.4
size_y	vol_abs_WMH	0.09	<0.001	0.05	0.13
size_y	vol_rel_WMH	0.09	<0.001	0.06	0.13
size_y	vol_abs_CSF	0.02	0.29	-0.02	0.06
size_y	vol_abs_GM	-0.07	0	-0.11	-0.03
size_y	vol_abs_WM	-0.08	<0.001	-0.12	-0.04
size_y	vol_rel_CSF	0.05	0.01	0.01	0.09
size_y	vol_rel_GM	-0.02	0.36	-0.06	0.02
size_y	vol_rel_WM	-0.07	0	-0.1	-0.03
size_z	resolutionRMS_value	-0.2	<0.001	-0.24	-0.16
size_z	resolutionRMS_rps	0.2	<0.001	0.16	0.24
size_z	noiseNCR_value	0.2	<0.001	0.17	0.24
size_z	noiseNCR_rps	-0.2	<0.001	-0.24	-0.17
size_z	biasICR_value	-0.18	<0.001	-0.22	-0.14
size_z	biasICR_rps	0.18	<0.001	0.14	0.22
size_z	surf_EulerNumber	0.02	0.24	-0.02	0.06
size_z	surf_defectNumber	0.06	0	0.02	0.1
size_z	surf_defectArea	-0.02	0.41	-0.06	0.02
size_z	surf_intensityRMSE	0.2	<0.001	0.16	0.24
size_z	surf_positionRMSE	0.01	0.48	-0.03	0.05
size_z	meanIntensity_GM	-0.07	<0.001	-0.11	-0.04
size_z	meanIntensity_WM	-0.1	<0.001	-0.14	-0.06
size_z	meanIntensity_CSF	-0.04	0.04	-0.08	0
size_z	meanIntensity_BG	-0.1	<0.001	-0.14	-0.06
size_z	SDIntensity_GM	-0.13	<0.001	-0.17	-0.09
size_z	SDIntensity_WM	-0.13	<0.001	-0.17	-0.09
size_z	SDIntensity_CSF	-0.07	<0.001	-0.11	-0.03
size_z	SDIntensity_BG	-0.6	<0.001	-0.63	-0.57
size_z	relMeanIntensity_GM	0.3	<0.001	0.26	0.34
size_z	relMeanIntensity_CSF	0.31	<0.001	0.28	0.35
size_z	relMeanIntensity_BG	-0.24	<0.001	-0.28	-0.2
size_z	relSDIntensity_GM	-0.3	<0.001	-0.33	-0.26
size_z	relSDIntensity_WM	-0.28	<0.001	-0.32	-0.24
size_z	relSDIntensity_CSF	0.05	0.02	0.01	0.09
size_z	relSDIntensity_BG	-0.43	<0.001	-0.46	-0.4
size_z	Contrast	-0.17	<0.001	-0.21	-0.13
size_z	relativeContrast	-0.32	<0.001	-0.36	-0.29
size_z	vol_abs_WMH	0.08	<0.001	0.04	0.12
size_z	vol_rel_WMH	0.09	<0.001	0.05	0.12
size_z	vol_abs_CSF	-0.02	0.44	-0.06	0.02
size_z	vol_abs_GM	-0.06	0	-0.1	-0.02
size_z	vol_abs_WM	-0.11	<0.001	-0.15	-0.07
size_z	vol_rel_CSF	0.02	0.24	-0.02	0.06
size_z	vol_rel_GM	0.04	0.07	0	0.08
size_z	vol_rel_WM	-0.08	<0.001	-0.11	-0.04
snr_csf	resolutionRMS_value	0.08	<0.001	0.04	0.12
snr_csf	resolutionRMS_rps	-0.08	<0.001	-0.12	-0.04
snr_csf	noiseNCR_value	-0.15	<0.001	-0.19	-0.11
snr_csf	noiseNCR_rps	0.15	<0.001	0.11	0.19
snr_csf	biasICR_value	0.14	<0.001	0.1	0.18
snr_csf	biasICR_rps	-0.14	<0.001	-0.18	-0.1
snr_csf	surf_EulerNumber	-0.03	0.21	-0.07	0.01
snr_csf	surf_defectNumber	-0.07	<0.001	-0.11	-0.03
snr_csf	surf_defectArea	0	0.87	-0.04	0.04
snr_csf	surf_intensityRMSE	0.06	0.01	0.02	0.1
snr_csf	surf_positionRMSE	-0.02	0.23	-0.06	0.02
snr_csf	meanIntensity_GM	0.15	<0.001	0.11	0.19
snr_csf	meanIntensity_WM	0.14	<0.001	0.1	0.18
snr_csf	meanIntensity_CSF	0.18	<0.001	0.14	0.22
snr_csf	meanIntensity_BG	0.08	<0.001	0.04	0.12
snr_csf	SDIntensity_GM	0.14	<0.001	0.1	0.18
snr_csf	SDIntensity_WM	0.13	<0.001	0.09	0.17
snr_csf	SDIntensity_CSF	0.13	<0.001	0.09	0.17
snr_csf	SDIntensity_BG	0.26	<0.001	0.22	0.29
snr_csf	relMeanIntensity_GM	0.06	0	0.02	0.1
snr_csf	relMeanIntensity_CSF	0.04	0.06	0	0.08
snr_csf	relMeanIntensity_BG	-0.03	0.09	-0.07	0.01
snr_csf	relSDIntensity_GM	0.14	<0.001	0.1	0.18
snr_csf	relSDIntensity_WM	0.09	<0.001	0.05	0.13
snr_csf	relSDIntensity_CSF	0.08	<0.001	0.04	0.12
snr_csf	relSDIntensity_BG	0.14	<0.001	0.1	0.18
snr_csf	Contrast	0.12	<0.001	0.09	0.16
snr_csf	relativeContrast	-0.03	0.2	-0.07	0.01
snr_csf	vol_abs_WMH	0.09	<0.001	0.05	0.13
snr_csf	vol_rel_WMH	0.08	<0.001	0.04	0.12
snr_csf	vol_abs_CSF	0.35	<0.001	0.31	0.38
snr_csf	vol_abs_GM	-0.06	0	-0.1	-0.02
snr_csf	vol_abs_WM	-0.06	0	-0.1	-0.02
snr_csf	vol_rel_CSF	0.35	<0.001	0.32	0.39
snr_csf	vol_rel_GM	-0.3	<0.001	-0.33	-0.26
snr_csf	vol_rel_WM	-0.27	<0.001	-0.31	-0.23
snr_gm	resolutionRMS_value	-0.41	<0.001	-0.44	-0.37
snr_gm	resolutionRMS_rps	0.41	<0.001	0.37	0.44
snr_gm	noiseNCR_value	-0.02	0.29	-0.06	0.02
snr_gm	noiseNCR_rps	0.02	0.29	-0.02	0.06
snr_gm	biasICR_value	0.17	<0.001	0.14	0.21
snr_gm	biasICR_rps	-0.17	<0.001	-0.21	-0.14
snr_gm	surf_EulerNumber	-0.13	<0.001	-0.17	-0.09
snr_gm	surf_defectNumber	-0.07	<0.001	-0.11	-0.03
snr_gm	surf_defectArea	-0.12	<0.001	-0.16	-0.08
snr_gm	surf_intensityRMSE	-0.25	<0.001	-0.28	-0.21
snr_gm	surf_positionRMSE	0	0.95	-0.04	0.04
snr_gm	meanIntensity_GM	0.11	<0.001	0.07	0.15
snr_gm	meanIntensity_WM	0.08	<0.001	0.04	0.12
snr_gm	meanIntensity_CSF	0.19	<0.001	0.15	0.23
snr_gm	meanIntensity_BG	0.04	0.08	0	0.07
snr_gm	SDIntensity_GM	0.05	0.03	0.01	0.08
snr_gm	SDIntensity_WM	0.02	0.42	-0.02	0.06
snr_gm	SDIntensity_CSF	0.09	<0.001	0.05	0.13
snr_gm	SDIntensity_BG	0.2	<0.001	0.16	0.24
snr_gm	relMeanIntensity_GM	0.52	<0.001	0.49	0.55
snr_gm	relMeanIntensity_CSF	0.43	<0.001	0.4	0.46
snr_gm	relMeanIntensity_BG	-0.21	<0.001	-0.25	-0.17
snr_gm	relSDIntensity_GM	-0.37	<0.001	-0.4	-0.33
snr_gm	relSDIntensity_WM	-0.44	<0.001	-0.48	-0.41
snr_gm	relSDIntensity_CSF	0.06	0	0.02	0.1
snr_gm	relSDIntensity_BG	0.26	<0.001	0.23	0.3
snr_gm	Contrast	-0.01	0.74	-0.05	0.03
snr_gm	relativeContrast	-0.53	<0.001	-0.56	-0.51
snr_gm	vol_abs_WMH	0.07	<0.001	0.03	0.11
snr_gm	vol_rel_WMH	0.06	0	0.02	0.1
snr_gm	vol_abs_CSF	0.1	<0.001	0.06	0.14
snr_gm	vol_abs_GM	0.05	0.01	0.01	0.09
snr_gm	vol_abs_WM	0.05	0.02	0.01	0.09
snr_gm	vol_rel_CSF	0.07	<0.001	0.03	0.11
snr_gm	vol_rel_GM	-0.07	<0.001	-0.11	-0.03
snr_gm	vol_rel_WM	-0.04	0.04	-0.08	0
snr_total	resolutionRMS_value	-0.46	<0.001	-0.49	-0.42
snr_total	resolutionRMS_rps	0.46	<0.001	0.42	0.49
snr_total	noiseNCR_value	-0.23	<0.001	-0.27	-0.19
snr_total	noiseNCR_rps	0.23	<0.001	0.19	0.27
snr_total	biasICR_value	0.16	<0.001	0.12	0.19
snr_total	biasICR_rps	-0.16	<0.001	-0.19	-0.12
snr_total	surf_EulerNumber	-0.26	<0.001	-0.29	-0.22
snr_total	surf_defectNumber	-0.2	<0.001	-0.24	-0.16
snr_total	surf_defectArea	-0.2	<0.001	-0.24	-0.16
snr_total	surf_intensityRMSE	-0.32	<0.001	-0.36	-0.28
snr_total	surf_positionRMSE	0	0.84	-0.04	0.04
snr_total	meanIntensity_GM	0.03	0.1	-0.01	0.07
snr_total	meanIntensity_WM	0.02	0.35	-0.02	0.06
snr_total	meanIntensity_CSF	0.15	<0.001	0.11	0.18
snr_total	meanIntensity_BG	-0.07	<0.001	-0.11	-0.03
snr_total	SDIntensity_GM	0	0.97	-0.04	0.04
snr_total	SDIntensity_WM	-0.05	0.01	-0.09	-0.01
snr_total	SDIntensity_CSF	0.01	0.51	-0.03	0.05
snr_total	SDIntensity_BG	0.48	<0.001	0.45	0.51
snr_total	relMeanIntensity_GM	0.3	<0.001	0.26	0.34
snr_total	relMeanIntensity_CSF	0.44	<0.001	0.4	0.47
snr_total	relMeanIntensity_BG	-0.33	<0.001	-0.36	-0.29
snr_total	relSDIntensity_GM	-0.29	<0.001	-0.32	-0.25
snr_total	relSDIntensity_WM	-0.46	<0.001	-0.49	-0.42
snr_total	relSDIntensity_CSF	-0.04	0.03	-0.08	0
snr_total	relSDIntensity_BG	0.5	<0.001	0.47	0.53
snr_total	Contrast	-0.02	0.29	-0.06	0.02
snr_total	relativeContrast	-0.33	<0.001	-0.37	-0.3
snr_total	vol_abs_WMH	-0.18	<0.001	-0.22	-0.14
snr_total	vol_rel_WMH	-0.2	<0.001	-0.24	-0.16
snr_total	vol_abs_CSF	-0.03	0.12	-0.07	0.01
snr_total	vol_abs_GM	0.2	<0.001	0.16	0.23
snr_total	vol_abs_WM	0.27	<0.001	0.23	0.31
snr_total	vol_rel_CSF	-0.15	<0.001	-0.19	-0.11
snr_total	vol_rel_GM	0.01	0.59	-0.03	0.05
snr_total	vol_rel_WM	0.23	<0.001	0.19	0.26
snr_wm	resolutionRMS_value	-0.45	<0.001	-0.48	-0.42
snr_wm	resolutionRMS_rps	0.45	<0.001	0.42	0.48
snr_wm	noiseNCR_value	-0.27	<0.001	-0.31	-0.23
snr_wm	noiseNCR_rps	0.27	<0.001	0.23	0.31
snr_wm	biasICR_value	0.1	<0.001	0.06	0.14
snr_wm	biasICR_rps	-0.1	<0.001	-0.14	-0.06
snr_wm	surf_EulerNumber	-0.28	<0.001	-0.32	-0.24
snr_wm	surf_defectNumber	-0.22	<0.001	-0.26	-0.19
snr_wm	surf_defectArea	-0.22	<0.001	-0.25	-0.18
snr_wm	surf_intensityRMSE	-0.33	<0.001	-0.37	-0.3
snr_wm	surf_positionRMSE	0	1	-0.04	0.04
snr_wm	meanIntensity_GM	-0.03	0.1	-0.07	0.01
snr_wm	meanIntensity_WM	-0.04	0.07	-0.08	0
snr_wm	meanIntensity_CSF	0.08	<0.001	0.04	0.12
snr_wm	meanIntensity_BG	-0.12	<0.001	-0.16	-0.08
snr_wm	SDIntensity_GM	-0.05	0.02	-0.09	-0.01
snr_wm	SDIntensity_WM	-0.1	<0.001	-0.14	-0.06
snr_wm	SDIntensity_CSF	-0.05	0.02	-0.09	-0.01
snr_wm	SDIntensity_BG	0.5	<0.001	0.47	0.53
snr_wm	relMeanIntensity_GM	0.17	<0.001	0.13	0.21
snr_wm	relMeanIntensity_CSF	0.39	<0.001	0.35	0.42
snr_wm	relMeanIntensity_BG	-0.34	<0.001	-0.37	-0.3
snr_wm	relSDIntensity_GM	-0.25	<0.001	-0.29	-0.22
snr_wm	relSDIntensity_WM	-0.43	<0.001	-0.47	-0.4
snr_wm	relSDIntensity_CSF	-0.1	<0.001	-0.14	-0.06
snr_wm	relSDIntensity_BG	0.52	<0.001	0.49	0.55
snr_wm	Contrast	-0.05	0.01	-0.09	-0.01
snr_wm	relativeContrast	-0.21	<0.001	-0.25	-0.17
snr_wm	vol_abs_WMH	-0.29	<0.001	-0.32	-0.25
snr_wm	vol_rel_WMH	-0.3	<0.001	-0.34	-0.27
snr_wm	vol_abs_CSF	-0.15	<0.001	-0.19	-0.11
snr_wm	vol_abs_GM	0.25	<0.001	0.21	0.29
snr_wm	vol_abs_WM	0.35	<0.001	0.31	0.38
snr_wm	vol_rel_CSF	-0.3	<0.001	-0.33	-0.26
snr_wm	vol_rel_GM	0.11	<0.001	0.07	0.14
snr_wm	vol_rel_WM	0.37	<0.001	0.34	0.4
snrd_csf	resolutionRMS_value	-0.35	<0.001	-0.38	-0.31
snrd_csf	resolutionRMS_rps	0.35	<0.001	0.31	0.38
snrd_csf	noiseNCR_value	0.04	0.06	0	0.08
snrd_csf	noiseNCR_rps	-0.04	0.06	-0.08	0
snrd_csf	biasICR_value	-0.01	0.77	-0.05	0.03
snrd_csf	biasICR_rps	0.01	0.77	-0.03	0.05
snrd_csf	surf_EulerNumber	-0.08	<0.001	-0.12	-0.04
snrd_csf	surf_defectNumber	-0.04	0.04	-0.08	0
snrd_csf	surf_defectArea	-0.08	<0.001	-0.12	-0.04
snrd_csf	surf_intensityRMSE	-0.2	<0.001	-0.24	-0.16
snrd_csf	surf_positionRMSE	0.01	0.72	-0.03	0.05
snrd_csf	meanIntensity_GM	-0.03	0.12	-0.07	0.01
snrd_csf	meanIntensity_WM	-0.06	0.01	-0.09	-0.02
snrd_csf	meanIntensity_CSF	0.16	<0.001	0.13	0.2
snrd_csf	meanIntensity_BG	-0.28	<0.001	-0.32	-0.24
snrd_csf	SDIntensity_GM	-0.11	<0.001	-0.15	-0.07
snrd_csf	SDIntensity_WM	-0.11	<0.001	-0.15	-0.07
snrd_csf	SDIntensity_CSF	-0.05	0.01	-0.09	-0.01
snrd_csf	SDIntensity_BG	0.01	0.46	-0.02	0.05
snrd_csf	relMeanIntensity_GM	0.45	<0.001	0.41	0.48
snrd_csf	relMeanIntensity_CSF	0.63	<0.001	0.61	0.66
snrd_csf	relMeanIntensity_BG	-0.58	<0.001	-0.6	-0.55
snrd_csf	relSDIntensity_GM	-0.5	<0.001	-0.53	-0.47
snrd_csf	relSDIntensity_WM	-0.49	<0.001	-0.52	-0.46
snrd_csf	relSDIntensity_CSF	-0.03	0.09	-0.07	0.01
snrd_csf	relSDIntensity_BG	0.13	<0.001	0.09	0.16
snrd_csf	Contrast	-0.12	<0.001	-0.16	-0.08
snrd_csf	relativeContrast	-0.5	<0.001	-0.53	-0.47
snrd_csf	vol_abs_WMH	-0.02	0.29	-0.06	0.02
snrd_csf	vol_rel_WMH	-0.02	0.28	-0.06	0.02
snrd_csf	vol_abs_CSF	-0.02	0.39	-0.06	0.02
snrd_csf	vol_abs_GM	0.05	0.01	0.01	0.09
snrd_csf	vol_abs_WM	0.02	0.22	-0.01	0.06
snrd_csf	vol_rel_CSF	-0.04	0.08	-0.07	0
snrd_csf	vol_rel_GM	0.04	0.03	0	0.08
snrd_csf	vol_rel_WM	0.01	0.55	-0.03	0.05
snrd_gm	resolutionRMS_value	-0.4	<0.001	-0.43	-0.36
snrd_gm	resolutionRMS_rps	0.4	<0.001	0.36	0.43
snrd_gm	noiseNCR_value	0.03	0.09	-0.01	0.07
snrd_gm	noiseNCR_rps	-0.03	0.09	-0.07	0.01
snrd_gm	biasICR_value	0.02	0.35	-0.02	0.06
snrd_gm	biasICR_rps	-0.02	0.35	-0.06	0.02
snrd_gm	surf_EulerNumber	-0.1	<0.001	-0.14	-0.06
snrd_gm	surf_defectNumber	-0.05	0.01	-0.09	-0.01
snrd_gm	surf_defectArea	-0.09	<0.001	-0.13	-0.05
snrd_gm	surf_intensityRMSE	-0.24	<0.001	-0.28	-0.2
snrd_gm	surf_positionRMSE	0.01	0.74	-0.03	0.05
snrd_gm	meanIntensity_GM	-0.06	0	-0.1	-0.02
snrd_gm	meanIntensity_WM	-0.09	<0.001	-0.12	-0.05
snrd_gm	meanIntensity_CSF	0.16	<0.001	0.12	0.2
snrd_gm	meanIntensity_BG	-0.33	<0.001	-0.37	-0.3
snrd_gm	SDIntensity_GM	-0.14	<0.001	-0.18	-0.1
snrd_gm	SDIntensity_WM	-0.13	<0.001	-0.17	-0.1
snrd_gm	SDIntensity_CSF	-0.08	<0.001	-0.12	-0.05
snrd_gm	SDIntensity_BG	0.06	0	0.02	0.1
snrd_gm	relMeanIntensity_GM	0.45	<0.001	0.42	0.48
snrd_gm	relMeanIntensity_CSF	0.69	<0.001	0.67	0.71
snrd_gm	relMeanIntensity_BG	-0.64	<0.001	-0.66	-0.61
snrd_gm	relSDIntensity_GM	-0.54	<0.001	-0.56	-0.51
snrd_gm	relSDIntensity_WM	-0.5	<0.001	-0.53	-0.47
snrd_gm	relSDIntensity_CSF	-0.07	<0.001	-0.11	-0.03
snrd_gm	relSDIntensity_BG	0.18	<0.001	0.14	0.22
snrd_gm	Contrast	-0.15	<0.001	-0.19	-0.11
snrd_gm	relativeContrast	-0.51	<0.001	-0.54	-0.48
snrd_gm	vol_abs_WMH	-0.03	0.16	-0.07	0.01
snrd_gm	vol_rel_WMH	-0.03	0.14	-0.07	0.01
snrd_gm	vol_abs_CSF	0.01	0.76	-0.03	0.05
snrd_gm	vol_abs_GM	0.08	<0.001	0.04	0.12
snrd_gm	vol_abs_WM	0.04	0.05	0	0.08
snrd_gm	vol_rel_CSF	-0.02	0.29	-0.06	0.02
snrd_gm	vol_rel_GM	0.03	0.09	-0.01	0.07
snrd_gm	vol_rel_WM	0	0.97	-0.04	0.04
snrd_total	resolutionRMS_value	-0.38	<0.001	-0.41	-0.35
snrd_total	resolutionRMS_rps	0.38	<0.001	0.35	0.41
snrd_total	noiseNCR_value	0.02	0.26	-0.02	0.06
snrd_total	noiseNCR_rps	-0.02	0.26	-0.06	0.02
snrd_total	biasICR_value	0.01	0.73	-0.03	0.05
snrd_total	biasICR_rps	-0.01	0.73	-0.05	0.03
snrd_total	surf_EulerNumber	-0.09	<0.001	-0.13	-0.05
snrd_total	surf_defectNumber	-0.05	0.01	-0.09	-0.01
snrd_total	surf_defectArea	-0.08	<0.001	-0.12	-0.04
snrd_total	surf_intensityRMSE	-0.22	<0.001	-0.25	-0.18
snrd_total	surf_positionRMSE	0	0.81	-0.03	0.04
snrd_total	meanIntensity_GM	-0.05	0.01	-0.09	-0.01
snrd_total	meanIntensity_WM	-0.07	<0.001	-0.11	-0.03
snrd_total	meanIntensity_CSF	0.17	<0.001	0.13	0.21
snrd_total	meanIntensity_BG	-0.32	<0.001	-0.36	-0.29
snrd_total	SDIntensity_GM	-0.13	<0.001	-0.16	-0.09
snrd_total	SDIntensity_WM	-0.12	<0.001	-0.15	-0.08
snrd_total	SDIntensity_CSF	-0.07	<0.001	-0.11	-0.03
snrd_total	SDIntensity_BG	0.06	0	0.02	0.1
snrd_total	relMeanIntensity_GM	0.41	<0.001	0.38	0.45
snrd_total	relMeanIntensity_CSF	0.67	<0.001	0.65	0.69
snrd_total	relMeanIntensity_BG	-0.63	<0.001	-0.66	-0.61
snrd_total	relSDIntensity_GM	-0.51	<0.001	-0.54	-0.48
snrd_total	relSDIntensity_WM	-0.47	<0.001	-0.5	-0.44
snrd_total	relSDIntensity_CSF	-0.07	<0.001	-0.11	-0.03
snrd_total	relSDIntensity_BG	0.17	<0.001	0.13	0.2
snrd_total	Contrast	-0.13	<0.001	-0.17	-0.09
snrd_total	relativeContrast	-0.47	<0.001	-0.5	-0.44
snrd_total	vol_abs_WMH	-0.02	0.23	-0.06	0.02
snrd_total	vol_rel_WMH	-0.03	0.21	-0.06	0.01
snrd_total	vol_abs_CSF	0	0.83	-0.04	0.04
snrd_total	vol_abs_GM	0.07	<0.001	0.03	0.11
snrd_total	vol_abs_WM	0.02	0.24	-0.02	0.06
snrd_total	vol_rel_CSF	-0.03	0.2	-0.07	0.01
snrd_total	vol_rel_GM	0.05	0.02	0.01	0.09
snrd_total	vol_rel_WM	-0.01	0.79	-0.04	0.03
snrd_wm	resolutionRMS_value	-0.38	<0.001	-0.41	-0.34
snrd_wm	resolutionRMS_rps	0.38	<0.001	0.34	0.41
snrd_wm	noiseNCR_value	0.01	0.69	-0.03	0.05
snrd_wm	noiseNCR_rps	-0.01	0.69	-0.05	0.03
snrd_wm	biasICR_value	0	0.91	-0.04	0.04
snrd_wm	biasICR_rps	0	0.91	-0.04	0.04
snrd_wm	surf_EulerNumber	-0.09	<0.001	-0.13	-0.05
snrd_wm	surf_defectNumber	-0.05	0.01	-0.09	-0.01
snrd_wm	surf_defectArea	-0.07	<0.001	-0.11	-0.03
snrd_wm	surf_intensityRMSE	-0.2	<0.001	-0.24	-0.16
snrd_wm	surf_positionRMSE	0	0.9	-0.04	0.04
snrd_wm	meanIntensity_GM	-0.05	0.02	-0.09	-0.01
snrd_wm	meanIntensity_WM	-0.06	0	-0.1	-0.03
snrd_wm	meanIntensity_CSF	0.18	<0.001	0.14	0.22
snrd_wm	meanIntensity_BG	-0.33	<0.001	-0.37	-0.3
snrd_wm	SDIntensity_GM	-0.12	<0.001	-0.16	-0.08
snrd_wm	SDIntensity_WM	-0.1	<0.001	-0.14	-0.06
snrd_wm	SDIntensity_CSF	-0.07	<0.001	-0.11	-0.03
snrd_wm	SDIntensity_BG	0.07	<0.001	0.03	0.11
snrd_wm	relMeanIntensity_GM	0.37	<0.001	0.34	0.41
snrd_wm	relMeanIntensity_CSF	0.66	<0.001	0.63	0.68
snrd_wm	relMeanIntensity_BG	-0.65	<0.001	-0.67	-0.62
snrd_wm	relSDIntensity_GM	-0.49	<0.001	-0.52	-0.46
snrd_wm	relSDIntensity_WM	-0.43	<0.001	-0.46	-0.4
snrd_wm	relSDIntensity_CSF	-0.08	<0.001	-0.12	-0.04
snrd_wm	relSDIntensity_BG	0.17	<0.001	0.13	0.2
snrd_wm	Contrast	-0.12	<0.001	-0.16	-0.08
snrd_wm	relativeContrast	-0.43	<0.001	-0.46	-0.4
snrd_wm	vol_abs_WMH	-0.02	0.27	-0.06	0.02
snrd_wm	vol_rel_WMH	-0.02	0.27	-0.06	0.02
snrd_wm	vol_abs_CSF	-0.01	0.68	-0.05	0.03
snrd_wm	vol_abs_GM	0.07	<0.001	0.03	0.11
snrd_wm	vol_abs_WM	0.01	0.6	-0.03	0.05
snrd_wm	vol_rel_CSF	-0.03	0.21	-0.06	0.01
snrd_wm	vol_rel_GM	0.06	0.01	0.02	0.1
snrd_wm	vol_rel_WM	-0.02	0.43	-0.06	0.02
spacing_x	resolutionRMS_value	0.71	<0.001	0.69	0.73
spacing_x	resolutionRMS_rps	-0.71	<0.001	-0.73	-0.69
spacing_x	noiseNCR_value	-0.21	<0.001	-0.25	-0.17
spacing_x	noiseNCR_rps	0.21	<0.001	0.17	0.25
spacing_x	biasICR_value	-0.21	<0.001	-0.25	-0.17
spacing_x	biasICR_rps	0.21	<0.001	0.17	0.25
spacing_x	surf_EulerNumber	0.02	0.29	-0.02	0.06
spacing_x	surf_defectNumber	-0.04	0.03	-0.08	0
spacing_x	surf_defectArea	0.03	0.2	-0.01	0.07
spacing_x	surf_intensityRMSE	0.71	<0.001	0.69	0.73
spacing_x	surf_positionRMSE	-0.02	0.38	-0.06	0.02
spacing_x	meanIntensity_GM	0	0.82	-0.04	0.04
spacing_x	meanIntensity_WM	0	0.84	-0.04	0.04
spacing_x	meanIntensity_CSF	-0.21	<0.001	-0.25	-0.17
spacing_x	meanIntensity_BG	0.22	<0.001	0.19	0.26
spacing_x	SDIntensity_GM	0.05	0.01	0.01	0.09
spacing_x	SDIntensity_WM	0.03	0.1	-0.01	0.07
spacing_x	SDIntensity_CSF	0.03	0.1	-0.01	0.07
spacing_x	SDIntensity_BG	-0.44	<0.001	-0.48	-0.41
spacing_x	relMeanIntensity_GM	-0.41	<0.001	-0.44	-0.37
spacing_x	relMeanIntensity_CSF	-0.62	<0.001	-0.64	-0.59
spacing_x	relMeanIntensity_BG	0.4	<0.001	0.36	0.43
spacing_x	relSDIntensity_GM	0.46	<0.001	0.43	0.49
spacing_x	relSDIntensity_WM	0.45	<0.001	0.41	0.48
spacing_x	relSDIntensity_CSF	0.14	<0.001	0.1	0.18
spacing_x	relSDIntensity_BG	-0.52	<0.001	-0.55	-0.49
spacing_x	Contrast	0.04	0.07	0	0.08
spacing_x	relativeContrast	0.45	<0.001	0.42	0.49
spacing_x	vol_abs_WMH	0.05	0.02	0.01	0.09
spacing_x	vol_rel_WMH	0.06	0	0.02	0.1
spacing_x	vol_abs_CSF	-0.07	0	-0.11	-0.03
spacing_x	vol_abs_GM	-0.2	<0.001	-0.24	-0.16
spacing_x	vol_abs_WM	-0.26	<0.001	-0.3	-0.22
spacing_x	vol_rel_CSF	0.05	0.02	0.01	0.09
spacing_x	vol_rel_GM	0.07	<0.001	0.03	0.11
spacing_x	vol_rel_WM	-0.15	<0.001	-0.18	-0.11
spacing_y	resolutionRMS_value	0.86	<0.001	0.85	0.87
spacing_y	resolutionRMS_rps	-0.86	<0.001	-0.87	-0.85
spacing_y	noiseNCR_value	-0.19	<0.001	-0.22	-0.15
spacing_y	noiseNCR_rps	0.19	<0.001	0.15	0.22
spacing_y	biasICR_value	-0.17	<0.001	-0.21	-0.13
spacing_y	biasICR_rps	0.17	<0.001	0.13	0.21
spacing_y	surf_EulerNumber	0.01	0.5	-0.03	0.05
spacing_y	surf_defectNumber	-0.05	0.01	-0.09	-0.01
spacing_y	surf_defectArea	0.03	0.21	-0.01	0.07
spacing_y	surf_intensityRMSE	0.17	<0.001	0.13	0.2
spacing_y	surf_positionRMSE	0	0.82	-0.04	0.04
spacing_y	meanIntensity_GM	-0.08	<0.001	-0.12	-0.04
spacing_y	meanIntensity_WM	-0.07	<0.001	-0.11	-0.03
spacing_y	meanIntensity_CSF	-0.21	<0.001	-0.25	-0.17
spacing_y	meanIntensity_BG	0.03	0.18	-0.01	0.07
spacing_y	SDIntensity_GM	-0.04	0.03	-0.08	0
spacing_y	SDIntensity_WM	-0.05	0.01	-0.09	-0.01
spacing_y	SDIntensity_CSF	-0.06	0	-0.1	-0.02
spacing_y	SDIntensity_BG	-0.17	<0.001	-0.21	-0.13
spacing_y	relMeanIntensity_GM	-0.08	<0.001	-0.12	-0.04
spacing_y	relMeanIntensity_CSF	-0.4	<0.001	-0.43	-0.36
spacing_y	relMeanIntensity_BG	0.29	<0.001	0.25	0.33
spacing_y	relSDIntensity_GM	0.26	<0.001	0.22	0.29
spacing_y	relSDIntensity_WM	0.11	<0.001	0.08	0.15
spacing_y	relSDIntensity_CSF	0.13	<0.001	0.09	0.16
spacing_y	relSDIntensity_BG	-0.18	<0.001	-0.22	-0.14
spacing_y	Contrast	-0.05	0.02	-0.09	-0.01
spacing_y	relativeContrast	0.12	<0.001	0.08	0.16
spacing_y	vol_abs_WMH	-0.01	0.55	-0.05	0.03
spacing_y	vol_rel_WMH	-0.01	0.78	-0.05	0.03
spacing_y	vol_abs_CSF	0	0.93	-0.04	0.04
spacing_y	vol_abs_GM	-0.11	<0.001	-0.15	-0.07
spacing_y	vol_abs_WM	-0.1	<0.001	-0.14	-0.06
spacing_y	vol_rel_CSF	0.06	0	0.02	0.1
spacing_y	vol_rel_GM	-0.03	0.19	-0.07	0.01
spacing_y	vol_rel_WM	-0.07	0	-0.1	-0.03
spacing_z	resolutionRMS_value	0.86	<0.001	0.85	0.87
spacing_z	resolutionRMS_rps	-0.86	<0.001	-0.87	-0.85
spacing_z	noiseNCR_value	-0.19	<0.001	-0.22	-0.15
spacing_z	noiseNCR_rps	0.19	<0.001	0.15	0.22
spacing_z	biasICR_value	-0.17	<0.001	-0.21	-0.13
spacing_z	biasICR_rps	0.17	<0.001	0.13	0.21
spacing_z	surf_EulerNumber	0.01	0.5	-0.03	0.05
spacing_z	surf_defectNumber	-0.05	0.01	-0.09	-0.01
spacing_z	surf_defectArea	0.03	0.21	-0.01	0.07
spacing_z	surf_intensityRMSE	0.17	<0.001	0.13	0.2
spacing_z	surf_positionRMSE	0	0.82	-0.04	0.04
spacing_z	meanIntensity_GM	-0.08	<0.001	-0.12	-0.04
spacing_z	meanIntensity_WM	-0.07	<0.001	-0.11	-0.03
spacing_z	meanIntensity_CSF	-0.21	<0.001	-0.25	-0.17
spacing_z	meanIntensity_BG	0.03	0.18	-0.01	0.07
spacing_z	SDIntensity_GM	-0.04	0.03	-0.08	0
spacing_z	SDIntensity_WM	-0.05	0.01	-0.09	-0.01
spacing_z	SDIntensity_CSF	-0.06	0	-0.1	-0.02
spacing_z	SDIntensity_BG	-0.17	<0.001	-0.21	-0.13
spacing_z	relMeanIntensity_GM	-0.08	<0.001	-0.12	-0.04
spacing_z	relMeanIntensity_CSF	-0.4	<0.001	-0.43	-0.36
spacing_z	relMeanIntensity_BG	0.29	<0.001	0.25	0.33
spacing_z	relSDIntensity_GM	0.26	<0.001	0.22	0.29
spacing_z	relSDIntensity_WM	0.11	<0.001	0.08	0.15
spacing_z	relSDIntensity_CSF	0.13	<0.001	0.09	0.16
spacing_z	relSDIntensity_BG	-0.18	<0.001	-0.22	-0.14
spacing_z	Contrast	-0.05	0.02	-0.09	-0.01
spacing_z	relativeContrast	0.12	<0.001	0.08	0.16
spacing_z	vol_abs_WMH	-0.01	0.55	-0.05	0.03
spacing_z	vol_rel_WMH	-0.01	0.78	-0.05	0.03
spacing_z	vol_abs_CSF	0	0.92	-0.04	0.04
spacing_z	vol_abs_GM	-0.11	<0.001	-0.15	-0.07
spacing_z	vol_abs_WM	-0.1	<0.001	-0.14	-0.06
spacing_z	vol_rel_CSF	0.06	0	0.02	0.1
spacing_z	vol_rel_GM	-0.03	0.18	-0.07	0.01
spacing_z	vol_rel_WM	-0.07	0	-0.1	-0.03
summary_bg_k	resolutionRMS_value	-0.03	0.2	-0.07	0.01
summary_bg_k	resolutionRMS_rps	0.03	0.2	-0.01	0.07
summary_bg_k	noiseNCR_value	-0.04	0.05	-0.08	0
summary_bg_k	noiseNCR_rps	0.04	0.05	0	0.08
summary_bg_k	biasICR_value	-0.07	<0.001	-0.11	-0.03
summary_bg_k	biasICR_rps	0.07	<0.001	0.03	0.11
summary_bg_k	surf_EulerNumber	0	0.84	-0.04	0.04
summary_bg_k	surf_defectNumber	-0.01	0.74	-0.05	0.03
summary_bg_k	surf_defectArea	0	0.86	-0.04	0.04
summary_bg_k	surf_intensityRMSE	0.03	0.1	-0.01	0.07
summary_bg_k	surf_positionRMSE	-0.01	0.72	-0.05	0.03
summary_bg_k	meanIntensity_GM	0.07	<0.001	0.03	0.11
summary_bg_k	meanIntensity_WM	0.07	<0.001	0.03	0.11
summary_bg_k	meanIntensity_CSF	0.12	<0.001	0.08	0.15
summary_bg_k	meanIntensity_BG	-0.04	0.05	-0.08	0
summary_bg_k	SDIntensity_GM	0.06	0	0.02	0.1
summary_bg_k	SDIntensity_WM	0.07	<0.001	0.03	0.11
summary_bg_k	SDIntensity_CSF	0.06	0	0.03	0.1
summary_bg_k	SDIntensity_BG	-0.11	<0.001	-0.15	-0.07
summary_bg_k	relMeanIntensity_GM	-0.01	0.76	-0.05	0.03
summary_bg_k	relMeanIntensity_CSF	0.05	0.01	0.01	0.09
summary_bg_k	relMeanIntensity_BG	-0.12	<0.001	-0.16	-0.08
summary_bg_k	relSDIntensity_GM	-0.04	0.08	-0.08	0
summary_bg_k	relSDIntensity_WM	0.02	0.39	-0.02	0.06
summary_bg_k	relSDIntensity_CSF	-0.04	0.06	-0.08	0
summary_bg_k	relSDIntensity_BG	-0.14	<0.001	-0.18	-0.1
summary_bg_k	Contrast	0.07	<0.001	0.03	0.11
summary_bg_k	relativeContrast	0	0.97	-0.04	0.04
summary_bg_k	vol_abs_WMH	0.04	0.04	0	0.08
summary_bg_k	vol_rel_WMH	0.04	0.03	0	0.08
summary_bg_k	vol_abs_CSF	0.04	0.03	0	0.08
summary_bg_k	vol_abs_GM	-0.02	0.24	-0.06	0.02
summary_bg_k	vol_abs_WM	-0.1	<0.001	-0.14	-0.06
summary_bg_k	vol_rel_CSF	0.07	<0.001	0.03	0.11
summary_bg_k	vol_rel_GM	0.01	0.52	-0.03	0.05
summary_bg_k	vol_rel_WM	-0.13	<0.001	-0.17	-0.09
summary_bg_mad	resolutionRMS_value	0.62	<0.001	0.59	0.64
summary_bg_mad	resolutionRMS_rps	-0.62	<0.001	-0.64	-0.59
summary_bg_mad	noiseNCR_value	-0.04	0.07	-0.08	0
summary_bg_mad	noiseNCR_rps	0.04	0.07	0	0.08
summary_bg_mad	biasICR_value	-0.12	<0.001	-0.16	-0.08
summary_bg_mad	biasICR_rps	0.12	<0.001	0.08	0.16
summary_bg_mad	surf_EulerNumber	0.11	<0.001	0.07	0.15
summary_bg_mad	surf_defectNumber	0.06	0	0.02	0.1
summary_bg_mad	surf_defectArea	0.1	<0.001	0.06	0.14
summary_bg_mad	surf_intensityRMSE	0.28	<0.001	0.24	0.31
summary_bg_mad	surf_positionRMSE	-0.01	0.6	-0.05	0.03
summary_bg_mad	meanIntensity_GM	0.04	0.07	0	0.08
summary_bg_mad	meanIntensity_WM	0.05	0.01	0.01	0.09
summary_bg_mad	meanIntensity_CSF	-0.21	<0.001	-0.25	-0.17
summary_bg_mad	meanIntensity_BG	0.33	<0.001	0.29	0.36
summary_bg_mad	SDIntensity_GM	0.11	<0.001	0.07	0.15
summary_bg_mad	SDIntensity_WM	0.09	<0.001	0.05	0.13
summary_bg_mad	SDIntensity_CSF	0.06	0	0.02	0.1
summary_bg_mad	SDIntensity_BG	-0.15	<0.001	-0.19	-0.12
summary_bg_mad	relMeanIntensity_GM	-0.33	<0.001	-0.36	-0.29
summary_bg_mad	relMeanIntensity_CSF	-0.75	<0.001	-0.77	-0.74
summary_bg_mad	relMeanIntensity_BG	0.67	<0.001	0.64	0.69
summary_bg_mad	relSDIntensity_GM	0.52	<0.001	0.49	0.54
summary_bg_mad	relSDIntensity_WM	0.41	<0.001	0.37	0.44
summary_bg_mad	relSDIntensity_CSF	0.15	<0.001	0.11	0.19
summary_bg_mad	relSDIntensity_BG	-0.25	<0.001	-0.29	-0.21
summary_bg_mad	Contrast	0.11	<0.001	0.07	0.14
summary_bg_mad	relativeContrast	0.4	<0.001	0.37	0.44
summary_bg_mad	vol_abs_WMH	0.04	0.05	0	0.08
summary_bg_mad	vol_rel_WMH	0.04	0.05	0	0.08
summary_bg_mad	vol_abs_CSF	0.03	0.14	-0.01	0.07
summary_bg_mad	vol_abs_GM	-0.1	<0.001	-0.14	-0.06
summary_bg_mad	vol_abs_WM	-0.02	0.24	-0.06	0.02
summary_bg_mad	vol_rel_CSF	0.06	0	0.02	0.1
summary_bg_mad	vol_rel_GM	-0.1	<0.001	-0.14	-0.06
summary_bg_mad	vol_rel_WM	0	0.89	-0.04	0.04
summary_bg_mean	resolutionRMS_value	0.58	<0.001	0.55	0.61
summary_bg_mean	resolutionRMS_rps	-0.58	<0.001	-0.61	-0.55
summary_bg_mean	noiseNCR_value	-0.06	0	-0.1	-0.02
summary_bg_mean	noiseNCR_rps	0.06	0	0.02	0.1
summary_bg_mean	biasICR_value	0.12	<0.001	0.08	0.15
summary_bg_mean	biasICR_rps	-0.12	<0.001	-0.15	-0.08
summary_bg_mean	surf_EulerNumber	0.09	<0.001	0.05	0.13
summary_bg_mean	surf_defectNumber	0.04	0.08	0	0.08
summary_bg_mean	surf_defectArea	0.07	<0.001	0.03	0.11
summary_bg_mean	surf_intensityRMSE	0.29	<0.001	0.26	0.33
summary_bg_mean	surf_positionRMSE	-0.01	0.71	-0.05	0.03
summary_bg_mean	meanIntensity_GM	0.23	<0.001	0.19	0.26
summary_bg_mean	meanIntensity_WM	0.22	<0.001	0.18	0.26
summary_bg_mean	meanIntensity_CSF	-0.04	0.06	-0.08	0
summary_bg_mean	meanIntensity_BG	0.57	<0.001	0.54	0.6
summary_bg_mean	SDIntensity_GM	0.26	<0.001	0.23	0.3
summary_bg_mean	SDIntensity_WM	0.21	<0.001	0.17	0.25
summary_bg_mean	SDIntensity_CSF	0.25	<0.001	0.21	0.28
summary_bg_mean	SDIntensity_BG	-0.16	<0.001	-0.2	-0.12
summary_bg_mean	relMeanIntensity_GM	-0.04	0.03	-0.08	0
summary_bg_mean	relMeanIntensity_CSF	-0.62	<0.001	-0.64	-0.59
summary_bg_mean	relMeanIntensity_BG	0.84	<0.001	0.82	0.85
summary_bg_mean	relSDIntensity_GM	0.43	<0.001	0.39	0.46
summary_bg_mean	relSDIntensity_WM	0.21	<0.001	0.17	0.25
summary_bg_mean	relSDIntensity_CSF	0.26	<0.001	0.23	0.3
summary_bg_mean	relSDIntensity_BG	-0.27	<0.001	-0.31	-0.23
summary_bg_mean	Contrast	0.22	<0.001	0.18	0.26
summary_bg_mean	relativeContrast	0.13	<0.001	0.09	0.17
summary_bg_mean	vol_abs_WMH	0.06	0.01	0.02	0.1
summary_bg_mean	vol_rel_WMH	0.05	0.01	0.01	0.09
summary_bg_mean	vol_abs_CSF	0.13	<0.001	0.09	0.17
summary_bg_mean	vol_abs_GM	-0.14	<0.001	-0.18	-0.1
summary_bg_mean	vol_abs_WM	-0.04	0.07	-0.08	0
summary_bg_mean	vol_rel_CSF	0.16	<0.001	0.12	0.2
summary_bg_mean	vol_rel_GM	-0.2	<0.001	-0.24	-0.16
summary_bg_mean	vol_rel_WM	-0.06	0	-0.1	-0.02
summary_bg_median	resolutionRMS_value	0.57	<0.001	0.54	0.59
summary_bg_median	resolutionRMS_rps	-0.57	<0.001	-0.59	-0.54
summary_bg_median	noiseNCR_value	-0.09	<0.001	-0.13	-0.05
summary_bg_median	noiseNCR_rps	0.09	<0.001	0.05	0.13
summary_bg_median	biasICR_value	0.13	<0.001	0.09	0.17
summary_bg_median	biasICR_rps	-0.13	<0.001	-0.17	-0.09
summary_bg_median	surf_EulerNumber	0.06	0	0.02	0.1
summary_bg_median	surf_defectNumber	0.01	0.59	-0.03	0.05
summary_bg_median	surf_defectArea	0.05	0.02	0.01	0.09
summary_bg_median	surf_intensityRMSE	0.29	<0.001	0.25	0.32
summary_bg_median	surf_positionRMSE	-0.01	0.73	-0.05	0.03
summary_bg_median	meanIntensity_GM	0.23	<0.001	0.19	0.27
summary_bg_median	meanIntensity_WM	0.22	<0.001	0.18	0.26
summary_bg_median	meanIntensity_CSF	-0.04	0.08	-0.07	0
summary_bg_median	meanIntensity_BG	0.58	<0.001	0.55	0.61
summary_bg_median	SDIntensity_GM	0.27	<0.001	0.23	0.3
summary_bg_median	SDIntensity_WM	0.2	<0.001	0.17	0.24
summary_bg_median	SDIntensity_CSF	0.25	<0.001	0.21	0.29
summary_bg_median	SDIntensity_BG	-0.15	<0.001	-0.19	-0.11
summary_bg_median	relMeanIntensity_GM	-0.02	0.27	-0.06	0.02
summary_bg_median	relMeanIntensity_CSF	-0.6	<0.001	-0.63	-0.58
summary_bg_median	relMeanIntensity_BG	0.84	<0.001	0.83	0.85
summary_bg_median	relSDIntensity_GM	0.42	<0.001	0.38	0.45
summary_bg_median	relSDIntensity_WM	0.19	<0.001	0.15	0.22
summary_bg_median	relSDIntensity_CSF	0.27	<0.001	0.23	0.31
summary_bg_median	relSDIntensity_BG	-0.26	<0.001	-0.29	-0.22
summary_bg_median	Contrast	0.22	<0.001	0.18	0.25
summary_bg_median	relativeContrast	0.11	<0.001	0.07	0.15
summary_bg_median	vol_abs_WMH	0.05	0.02	0.01	0.09
summary_bg_median	vol_rel_WMH	0.04	0.03	0.01	0.08
summary_bg_median	vol_abs_CSF	0.13	<0.001	0.09	0.16
summary_bg_median	vol_abs_GM	-0.13	<0.001	-0.17	-0.1
summary_bg_median	vol_abs_WM	-0.03	0.11	-0.07	0.01
summary_bg_median	vol_rel_CSF	0.16	<0.001	0.12	0.2
summary_bg_median	vol_rel_GM	-0.2	<0.001	-0.23	-0.16
summary_bg_median	vol_rel_WM	-0.06	0	-0.1	-0.02
summary_bg_n	resolutionRMS_value	0	0.93	-0.04	0.04
summary_bg_n	resolutionRMS_rps	0	0.93	-0.04	0.04
summary_bg_n	noiseNCR_value	0.09	<0.001	0.05	0.13
summary_bg_n	noiseNCR_rps	-0.09	<0.001	-0.13	-0.05
summary_bg_n	biasICR_value	-0.21	<0.001	-0.24	-0.17
summary_bg_n	biasICR_rps	0.21	<0.001	0.17	0.24
summary_bg_n	surf_EulerNumber	0.11	<0.001	0.08	0.15
summary_bg_n	surf_defectNumber	0.08	<0.001	0.04	0.12
summary_bg_n	surf_defectArea	0.09	<0.001	0.05	0.13
summary_bg_n	surf_intensityRMSE	0.17	<0.001	0.13	0.21
summary_bg_n	surf_positionRMSE	-0.01	0.76	-0.05	0.03
summary_bg_n	meanIntensity_GM	0.24	<0.001	0.2	0.28
summary_bg_n	meanIntensity_WM	0.25	<0.001	0.21	0.29
summary_bg_n	meanIntensity_CSF	0.17	<0.001	0.13	0.21
summary_bg_n	meanIntensity_BG	0.23	<0.001	0.19	0.27
summary_bg_n	SDIntensity_GM	0.25	<0.001	0.21	0.29
summary_bg_n	SDIntensity_WM	0.27	<0.001	0.23	0.31
summary_bg_n	SDIntensity_CSF	0.25	<0.001	0.21	0.28
summary_bg_n	SDIntensity_BG	-0.33	<0.001	-0.37	-0.3
summary_bg_n	relMeanIntensity_GM	-0.21	<0.001	-0.25	-0.17
summary_bg_n	relMeanIntensity_CSF	-0.35	<0.001	-0.38	-0.31
summary_bg_n	relMeanIntensity_BG	0.34	<0.001	0.31	0.38
summary_bg_n	relSDIntensity_GM	0.19	<0.001	0.16	0.23
summary_bg_n	relSDIntensity_WM	0.24	<0.001	0.2	0.28
summary_bg_n	relSDIntensity_CSF	0.05	0.01	0.01	0.09
summary_bg_n	relSDIntensity_BG	-0.42	<0.001	-0.46	-0.39
summary_bg_n	Contrast	0.27	<0.001	0.24	0.31
summary_bg_n	relativeContrast	0.23	<0.001	0.2	0.27
summary_bg_n	vol_abs_WMH	0.11	<0.001	0.07	0.15
summary_bg_n	vol_rel_WMH	0.13	<0.001	0.1	0.17
summary_bg_n	vol_abs_CSF	-0.11	<0.001	-0.15	-0.07
summary_bg_n	vol_abs_GM	-0.19	<0.001	-0.23	-0.15
summary_bg_n	vol_abs_WM	-0.23	<0.001	-0.27	-0.2
summary_bg_n	vol_rel_CSF	0.01	0.8	-0.03	0.04
summary_bg_n	vol_rel_GM	0.09	<0.001	0.05	0.13
summary_bg_n	vol_rel_WM	-0.1	<0.001	-0.14	-0.06
summary_bg_p05	resolutionRMS_value	0.43	<0.001	0.4	0.47
summary_bg_p05	resolutionRMS_rps	-0.43	<0.001	-0.47	-0.4
summary_bg_p05	noiseNCR_value	-0.09	<0.001	-0.13	-0.05
summary_bg_p05	noiseNCR_rps	0.09	<0.001	0.05	0.13
summary_bg_p05	biasICR_value	0.26	<0.001	0.23	0.3
summary_bg_p05	biasICR_rps	-0.26	<0.001	-0.3	-0.23
summary_bg_p05	surf_EulerNumber	0.03	0.14	-0.01	0.07
summary_bg_p05	surf_defectNumber	-0.01	0.6	-0.05	0.03
summary_bg_p05	surf_defectArea	0.02	0.41	-0.02	0.06
summary_bg_p05	surf_intensityRMSE	0.24	<0.001	0.2	0.28
summary_bg_p05	surf_positionRMSE	0	0.88	-0.04	0.04
summary_bg_p05	meanIntensity_GM	0.29	<0.001	0.25	0.33
summary_bg_p05	meanIntensity_WM	0.27	<0.001	0.23	0.3
summary_bg_p05	meanIntensity_CSF	0.08	<0.001	0.04	0.12
summary_bg_p05	meanIntensity_BG	0.61	<0.001	0.58	0.63
summary_bg_p05	SDIntensity_GM	0.29	<0.001	0.26	0.33
summary_bg_p05	SDIntensity_WM	0.22	<0.001	0.18	0.26
summary_bg_p05	SDIntensity_CSF	0.3	<0.001	0.27	0.34
summary_bg_p05	SDIntensity_BG	-0.13	<0.001	-0.16	-0.09
summary_bg_p05	relMeanIntensity_GM	0.18	<0.001	0.14	0.22
summary_bg_p05	relMeanIntensity_CSF	-0.36	<0.001	-0.4	-0.33
summary_bg_p05	relMeanIntensity_BG	0.78	<0.001	0.76	0.79
summary_bg_p05	relSDIntensity_GM	0.26	<0.001	0.23	0.3
summary_bg_p05	relSDIntensity_WM	0.01	0.68	-0.03	0.05
summary_bg_p05	relSDIntensity_CSF	0.29	<0.001	0.25	0.32
summary_bg_p05	relSDIntensity_BG	-0.21	<0.001	-0.25	-0.18
summary_bg_p05	Contrast	0.23	<0.001	0.19	0.26
summary_bg_p05	relativeContrast	-0.11	<0.001	-0.15	-0.07
summary_bg_p05	vol_abs_WMH	0.05	0.01	0.01	0.09
summary_bg_p05	vol_rel_WMH	0.05	0.02	0.01	0.09
summary_bg_p05	vol_abs_CSF	0.16	<0.001	0.13	0.2
summary_bg_p05	vol_abs_GM	-0.12	<0.001	-0.16	-0.08
summary_bg_p05	vol_abs_WM	-0.03	0.16	-0.07	0.01
summary_bg_p05	vol_rel_CSF	0.19	<0.001	0.15	0.23
summary_bg_p05	vol_rel_GM	-0.22	<0.001	-0.26	-0.18
summary_bg_p05	vol_rel_WM	-0.08	<0.001	-0.12	-0.04
summary_bg_p95	resolutionRMS_value	0.61	<0.001	0.58	0.63
summary_bg_p95	resolutionRMS_rps	-0.61	<0.001	-0.63	-0.58
summary_bg_p95	noiseNCR_value	0.01	0.69	-0.03	0.05
summary_bg_p95	noiseNCR_rps	-0.01	0.69	-0.05	0.03
summary_bg_p95	biasICR_value	0.02	0.26	-0.02	0.06
summary_bg_p95	biasICR_rps	-0.02	0.26	-0.06	0.02
summary_bg_p95	surf_EulerNumber	0.16	<0.001	0.12	0.2
summary_bg_p95	surf_defectNumber	0.11	<0.001	0.07	0.15
summary_bg_p95	surf_defectArea	0.13	<0.001	0.09	0.17
summary_bg_p95	surf_intensityRMSE	0.31	<0.001	0.27	0.34
summary_bg_p95	surf_positionRMSE	-0.01	0.65	-0.05	0.03
summary_bg_p95	meanIntensity_GM	0.17	<0.001	0.13	0.21
summary_bg_p95	meanIntensity_WM	0.18	<0.001	0.14	0.21
summary_bg_p95	meanIntensity_CSF	-0.09	<0.001	-0.13	-0.05
summary_bg_p95	meanIntensity_BG	0.5	<0.001	0.47	0.53
summary_bg_p95	SDIntensity_GM	0.22	<0.001	0.19	0.26
summary_bg_p95	SDIntensity_WM	0.19	<0.001	0.15	0.23
summary_bg_p95	SDIntensity_CSF	0.2	<0.001	0.16	0.23
summary_bg_p95	SDIntensity_BG	-0.18	<0.001	-0.22	-0.14
summary_bg_p95	relMeanIntensity_GM	-0.17	<0.001	-0.21	-0.13
summary_bg_p95	relMeanIntensity_CSF	-0.69	<0.001	-0.71	-0.66
summary_bg_p95	relMeanIntensity_BG	0.79	<0.001	0.78	0.81
summary_bg_p95	relSDIntensity_GM	0.47	<0.001	0.44	0.5
summary_bg_p95	relSDIntensity_WM	0.32	<0.001	0.29	0.36
summary_bg_p95	relSDIntensity_CSF	0.22	<0.001	0.18	0.26
summary_bg_p95	relSDIntensity_BG	-0.29	<0.001	-0.32	-0.25
summary_bg_p95	Contrast	0.2	<0.001	0.16	0.24
summary_bg_p95	relativeContrast	0.25	<0.001	0.21	0.29
summary_bg_p95	vol_abs_WMH	0.07	0	0.03	0.11
summary_bg_p95	vol_rel_WMH	0.07	0	0.03	0.1
summary_bg_p95	vol_abs_CSF	0.1	<0.001	0.06	0.14
summary_bg_p95	vol_abs_GM	-0.15	<0.001	-0.18	-0.11
summary_bg_p95	vol_abs_WM	-0.04	0.06	-0.08	0
summary_bg_p95	vol_rel_CSF	0.14	<0.001	0.1	0.18
summary_bg_p95	vol_rel_GM	-0.18	<0.001	-0.22	-0.14
summary_bg_p95	vol_rel_WM	-0.04	0.05	-0.08	0
summary_bg_stdv	resolutionRMS_value	0.48	<0.001	0.44	0.51
summary_bg_stdv	resolutionRMS_rps	-0.48	<0.001	-0.51	-0.44
summary_bg_stdv	noiseNCR_value	0.09	<0.001	0.05	0.13
summary_bg_stdv	noiseNCR_rps	-0.09	<0.001	-0.13	-0.05
summary_bg_stdv	biasICR_value	-0.1	<0.001	-0.14	-0.06
summary_bg_stdv	biasICR_rps	0.1	<0.001	0.06	0.14
summary_bg_stdv	surf_EulerNumber	0.18	<0.001	0.14	0.21
summary_bg_stdv	surf_defectNumber	0.14	<0.001	0.1	0.17
summary_bg_stdv	surf_defectArea	0.14	<0.001	0.1	0.18
summary_bg_stdv	surf_intensityRMSE	0.28	<0.001	0.24	0.32
summary_bg_stdv	surf_positionRMSE	-0.01	0.55	-0.05	0.03
summary_bg_stdv	meanIntensity_GM	0.13	<0.001	0.09	0.17
summary_bg_stdv	meanIntensity_WM	0.14	<0.001	0.1	0.18
summary_bg_stdv	meanIntensity_CSF	-0.05	0.03	-0.08	-0.01
summary_bg_stdv	meanIntensity_BG	0.28	<0.001	0.25	0.32
summary_bg_stdv	SDIntensity_GM	0.18	<0.001	0.14	0.22
summary_bg_stdv	SDIntensity_WM	0.18	<0.001	0.14	0.22
summary_bg_stdv	SDIntensity_CSF	0.15	<0.001	0.11	0.18
summary_bg_stdv	SDIntensity_BG	-0.2	<0.001	-0.23	-0.16
summary_bg_stdv	relMeanIntensity_GM	-0.27	<0.001	-0.3	-0.23
summary_bg_stdv	relMeanIntensity_CSF	-0.58	<0.001	-0.61	-0.56
summary_bg_stdv	relMeanIntensity_BG	0.48	<0.001	0.45	0.51
summary_bg_stdv	relSDIntensity_GM	0.4	<0.001	0.37	0.43
summary_bg_stdv	relSDIntensity_WM	0.4	<0.001	0.37	0.43
summary_bg_stdv	relSDIntensity_CSF	0.11	<0.001	0.07	0.15
summary_bg_stdv	relSDIntensity_BG	-0.3	<0.001	-0.34	-0.27
summary_bg_stdv	Contrast	0.18	<0.001	0.14	0.22
summary_bg_stdv	relativeContrast	0.32	<0.001	0.29	0.36
summary_bg_stdv	vol_abs_WMH	0.1	<0.001	0.06	0.14
summary_bg_stdv	vol_rel_WMH	0.11	<0.001	0.07	0.15
summary_bg_stdv	vol_abs_CSF	0.08	<0.001	0.05	0.12
summary_bg_stdv	vol_abs_GM	-0.16	<0.001	-0.2	-0.12
summary_bg_stdv	vol_abs_WM	-0.12	<0.001	-0.16	-0.08
summary_bg_stdv	vol_rel_CSF	0.15	<0.001	0.11	0.19
summary_bg_stdv	vol_rel_GM	-0.13	<0.001	-0.17	-0.09
summary_bg_stdv	vol_rel_WM	-0.11	<0.001	-0.15	-0.08
summary_csf_k	resolutionRMS_value	-0.22	<0.001	-0.26	-0.18
summary_csf_k	resolutionRMS_rps	0.22	<0.001	0.18	0.26
summary_csf_k	noiseNCR_value	0.14	<0.001	0.1	0.18
summary_csf_k	noiseNCR_rps	-0.14	<0.001	-0.18	-0.1
summary_csf_k	biasICR_value	-0.03	0.21	-0.07	0.01
summary_csf_k	biasICR_rps	0.03	0.21	-0.01	0.07
summary_csf_k	surf_EulerNumber	-0.01	0.51	-0.05	0.03
summary_csf_k	surf_defectNumber	0.04	0.07	0	0.08
summary_csf_k	surf_defectArea	-0.04	0.07	-0.08	0
summary_csf_k	surf_intensityRMSE	-0.23	<0.001	-0.27	-0.19
summary_csf_k	surf_positionRMSE	0.02	0.29	-0.02	0.06
summary_csf_k	meanIntensity_GM	-0.26	<0.001	-0.29	-0.22
summary_csf_k	meanIntensity_WM	-0.29	<0.001	-0.32	-0.25
summary_csf_k	meanIntensity_CSF	-0.19	<0.001	-0.23	-0.16
summary_csf_k	meanIntensity_BG	-0.24	<0.001	-0.27	-0.2
summary_csf_k	SDIntensity_GM	-0.31	<0.001	-0.35	-0.28
summary_csf_k	SDIntensity_WM	-0.32	<0.001	-0.36	-0.29
summary_csf_k	SDIntensity_CSF	-0.26	<0.001	-0.3	-0.22
summary_csf_k	SDIntensity_BG	-0.21	<0.001	-0.24	-0.17
summary_csf_k	relMeanIntensity_GM	0.47	<0.001	0.44	0.5
summary_csf_k	relMeanIntensity_CSF	0.47	<0.001	0.44	0.5
summary_csf_k	relMeanIntensity_BG	-0.29	<0.001	-0.32	-0.25
summary_csf_k	relSDIntensity_GM	-0.41	<0.001	-0.45	-0.38
summary_csf_k	relSDIntensity_WM	-0.51	<0.001	-0.53	-0.48
summary_csf_k	relSDIntensity_CSF	0	0.95	-0.04	0.04
summary_csf_k	relSDIntensity_BG	0.03	0.12	-0.01	0.07
summary_csf_k	Contrast	-0.35	<0.001	-0.38	-0.31
summary_csf_k	relativeContrast	-0.51	<0.001	-0.54	-0.48
summary_csf_k	vol_abs_WMH	-0.08	<0.001	-0.12	-0.04
summary_csf_k	vol_rel_WMH	-0.08	<0.001	-0.11	-0.04
summary_csf_k	vol_abs_CSF	-0.02	0.27	-0.06	0.02
summary_csf_k	vol_abs_GM	0.07	0	0.03	0.11
summary_csf_k	vol_abs_WM	0.05	0.01	0.01	0.09
summary_csf_k	vol_rel_CSF	-0.05	0.01	-0.09	-0.01
summary_csf_k	vol_rel_GM	0.04	0.06	0	0.08
summary_csf_k	vol_rel_WM	0.04	0.04	0	0.08
summary_csf_mad	resolutionRMS_value	0.34	<0.001	0.31	0.38
summary_csf_mad	resolutionRMS_rps	-0.34	<0.001	-0.38	-0.31
summary_csf_mad	noiseNCR_value	0.02	0.22	-0.01	0.06
summary_csf_mad	noiseNCR_rps	-0.02	0.22	-0.06	0.01
summary_csf_mad	biasICR_value	-0.16	<0.001	-0.2	-0.12
summary_csf_mad	biasICR_rps	0.16	<0.001	0.12	0.2
summary_csf_mad	surf_EulerNumber	0.06	0	0.02	0.1
summary_csf_mad	surf_defectNumber	0.05	0.01	0.01	0.09
summary_csf_mad	surf_defectArea	0.07	0	0.03	0.1
summary_csf_mad	surf_intensityRMSE	0.28	<0.001	0.24	0.31
summary_csf_mad	surf_positionRMSE	0	0.94	-0.04	0.04
summary_csf_mad	meanIntensity_GM	0.18	<0.001	0.14	0.22
summary_csf_mad	meanIntensity_WM	0.2	<0.001	0.16	0.24
summary_csf_mad	meanIntensity_CSF	0.01	0.59	-0.03	0.05
summary_csf_mad	meanIntensity_BG	0.31	<0.001	0.27	0.35
summary_csf_mad	SDIntensity_GM	0.23	<0.001	0.19	0.26
summary_csf_mad	SDIntensity_WM	0.21	<0.001	0.17	0.24
summary_csf_mad	SDIntensity_CSF	0.22	<0.001	0.18	0.25
summary_csf_mad	SDIntensity_BG	-0.25	<0.001	-0.29	-0.21
summary_csf_mad	relMeanIntensity_GM	-0.3	<0.001	-0.33	-0.26
summary_csf_mad	relMeanIntensity_CSF	-0.55	<0.001	-0.58	-0.53
summary_csf_mad	relMeanIntensity_BG	0.49	<0.001	0.46	0.52
summary_csf_mad	relSDIntensity_GM	0.33	<0.001	0.3	0.37
summary_csf_mad	relSDIntensity_WM	0.26	<0.001	0.22	0.29
summary_csf_mad	relSDIntensity_CSF	0.15	<0.001	0.11	0.19
summary_csf_mad	relSDIntensity_BG	-0.34	<0.001	-0.37	-0.3
summary_csf_mad	Contrast	0.24	<0.001	0.2	0.28
summary_csf_mad	relativeContrast	0.33	<0.001	0.3	0.37
summary_csf_mad	vol_abs_WMH	-0.01	0.59	-0.05	0.03
summary_csf_mad	vol_rel_WMH	0	0.84	-0.04	0.04
summary_csf_mad	vol_abs_CSF	-0.24	<0.001	-0.28	-0.2
summary_csf_mad	vol_abs_GM	-0.07	<0.001	-0.11	-0.03
summary_csf_mad	vol_abs_WM	-0.02	0.42	-0.06	0.02
summary_csf_mad	vol_rel_CSF	-0.21	<0.001	-0.25	-0.18
summary_csf_mad	vol_rel_GM	0.16	<0.001	0.12	0.2
summary_csf_mad	vol_rel_WM	0.19	<0.001	0.15	0.22
summary_csf_mean	resolutionRMS_value	0.29	<0.001	0.25	0.32
summary_csf_mean	resolutionRMS_rps	-0.29	<0.001	-0.32	-0.25
summary_csf_mean	noiseNCR_value	0.09	<0.001	0.05	0.13
summary_csf_mean	noiseNCR_rps	-0.09	<0.001	-0.13	-0.05
summary_csf_mean	biasICR_value	-0.08	<0.001	-0.12	-0.04
summary_csf_mean	biasICR_rps	0.08	<0.001	0.04	0.12
summary_csf_mean	surf_EulerNumber	0	0.96	-0.04	0.04
summary_csf_mean	surf_defectNumber	0.02	0.34	-0.02	0.06
summary_csf_mean	surf_defectArea	-0.02	0.23	-0.06	0.02
summary_csf_mean	surf_intensityRMSE	0.02	0.36	-0.02	0.06
summary_csf_mean	surf_positionRMSE	0.02	0.26	-0.02	0.06
summary_csf_mean	meanIntensity_GM	0.1	<0.001	0.06	0.14
summary_csf_mean	meanIntensity_WM	0.06	0	0.02	0.1
summary_csf_mean	meanIntensity_CSF	0	0.99	-0.04	0.04
summary_csf_mean	meanIntensity_BG	0.19	<0.001	0.15	0.23
summary_csf_mean	SDIntensity_GM	0.05	0.01	0.01	0.09
summary_csf_mean	SDIntensity_WM	-0.01	0.7	-0.05	0.03
summary_csf_mean	SDIntensity_CSF	0.11	<0.001	0.07	0.15
summary_csf_mean	SDIntensity_BG	-0.3	<0.001	-0.33	-0.26
summary_csf_mean	relMeanIntensity_GM	0.46	<0.001	0.42	0.49
summary_csf_mean	relMeanIntensity_CSF	-0.01	0.49	-0.05	0.03
summary_csf_mean	relMeanIntensity_BG	0.2	<0.001	0.16	0.24
summary_csf_mean	relSDIntensity_GM	-0.14	<0.001	-0.18	-0.1
summary_csf_mean	relSDIntensity_WM	-0.39	<0.001	-0.42	-0.35
summary_csf_mean	relSDIntensity_CSF	0.28	<0.001	0.24	0.32
summary_csf_mean	relSDIntensity_BG	-0.23	<0.001	-0.27	-0.2
summary_csf_mean	Contrast	-0.01	0.56	-0.05	0.03
summary_csf_mean	relativeContrast	-0.42	<0.001	-0.46	-0.39
summary_csf_mean	vol_abs_WMH	0.03	0.18	-0.01	0.07
summary_csf_mean	vol_rel_WMH	0.03	0.14	-0.01	0.07
summary_csf_mean	vol_abs_CSF	0	0.83	-0.04	0.04
summary_csf_mean	vol_abs_GM	-0.07	<0.001	-0.11	-0.03
summary_csf_mean	vol_abs_WM	0.03	0.2	-0.01	0.07
summary_csf_mean	vol_rel_CSF	0.01	0.77	-0.03	0.05
summary_csf_mean	vol_rel_GM	-0.07	<0.001	-0.11	-0.03
summary_csf_mean	vol_rel_WM	0.06	0	0.02	0.1
summary_csf_median	resolutionRMS_value	0.44	<0.001	0.41	0.48
summary_csf_median	resolutionRMS_rps	-0.44	<0.001	-0.48	-0.41
summary_csf_median	noiseNCR_value	0.02	0.32	-0.02	0.06
summary_csf_median	noiseNCR_rps	-0.02	0.32	-0.06	0.02
summary_csf_median	biasICR_value	-0.06	0	-0.1	-0.02
summary_csf_median	biasICR_rps	0.06	0	0.02	0.1
summary_csf_median	surf_EulerNumber	0.02	0.34	-0.02	0.06
summary_csf_median	surf_defectNumber	0.02	0.38	-0.02	0.06
summary_csf_median	surf_defectArea	-0.01	0.77	-0.05	0.03
summary_csf_median	surf_intensityRMSE	0.14	<0.001	0.1	0.18
summary_csf_median	surf_positionRMSE	0.02	0.45	-0.02	0.05
summary_csf_median	meanIntensity_GM	0.16	<0.001	0.12	0.2
summary_csf_median	meanIntensity_WM	0.12	<0.001	0.09	0.16
summary_csf_median	meanIntensity_CSF	-0.02	0.44	-0.06	0.02
summary_csf_median	meanIntensity_BG	0.32	<0.001	0.29	0.36
summary_csf_median	SDIntensity_GM	0.13	<0.001	0.09	0.17
summary_csf_median	SDIntensity_WM	0.06	0.01	0.02	0.1
summary_csf_median	SDIntensity_CSF	0.18	<0.001	0.14	0.21
summary_csf_median	SDIntensity_BG	-0.29	<0.001	-0.33	-0.26
summary_csf_median	relMeanIntensity_GM	0.37	<0.001	0.33	0.4
summary_csf_median	relMeanIntensity_CSF	-0.22	<0.001	-0.26	-0.18
summary_csf_median	relMeanIntensity_BG	0.38	<0.001	0.35	0.42
summary_csf_median	relSDIntensity_GM	0.03	0.21	-0.01	0.07
summary_csf_median	relSDIntensity_WM	-0.27	<0.001	-0.31	-0.23
summary_csf_median	relSDIntensity_CSF	0.32	<0.001	0.28	0.35
summary_csf_median	relSDIntensity_BG	-0.28	<0.001	-0.32	-0.25
summary_csf_median	Contrast	0.06	0.01	0.02	0.1
summary_csf_median	relativeContrast	-0.32	<0.001	-0.35	-0.28
summary_csf_median	vol_abs_WMH	0.05	0.02	0.01	0.09
summary_csf_median	vol_rel_WMH	0.05	0.02	0.01	0.09
summary_csf_median	vol_abs_CSF	0.05	0.01	0.01	0.09
summary_csf_median	vol_abs_GM	-0.1	<0.001	-0.14	-0.06
summary_csf_median	vol_abs_WM	0.02	0.39	-0.02	0.06
summary_csf_median	vol_rel_CSF	0.07	<0.001	0.03	0.11
summary_csf_median	vol_rel_GM	-0.14	<0.001	-0.18	-0.1
summary_csf_median	vol_rel_WM	0.04	0.07	0	0.08
summary_csf_n	resolutionRMS_value	-0.52	<0.001	-0.55	-0.49
summary_csf_n	resolutionRMS_rps	0.52	<0.001	0.49	0.55
summary_csf_n	noiseNCR_value	0.2	<0.001	0.16	0.24
summary_csf_n	noiseNCR_rps	-0.2	<0.001	-0.24	-0.16
summary_csf_n	biasICR_value	0.26	<0.001	0.22	0.29
summary_csf_n	biasICR_rps	-0.26	<0.001	-0.29	-0.22
summary_csf_n	surf_EulerNumber	-0.01	0.62	-0.05	0.03
summary_csf_n	surf_defectNumber	0.02	0.29	-0.02	0.06
summary_csf_n	surf_defectArea	-0.01	0.56	-0.05	0.03
summary_csf_n	surf_intensityRMSE	-0.47	<0.001	-0.5	-0.44
summary_csf_n	surf_positionRMSE	0.01	0.76	-0.03	0.05
summary_csf_n	meanIntensity_GM	-0.19	<0.001	-0.23	-0.15
summary_csf_n	meanIntensity_WM	-0.22	<0.001	-0.26	-0.18
summary_csf_n	meanIntensity_CSF	0.01	0.72	-0.03	0.05
summary_csf_n	meanIntensity_BG	-0.29	<0.001	-0.32	-0.25
summary_csf_n	SDIntensity_GM	-0.26	<0.001	-0.3	-0.23
summary_csf_n	SDIntensity_WM	-0.26	<0.001	-0.29	-0.22
summary_csf_n	SDIntensity_CSF	-0.23	<0.001	-0.27	-0.19
summary_csf_n	SDIntensity_BG	0.29	<0.001	0.26	0.33
summary_csf_n	relMeanIntensity_GM	0.54	<0.001	0.51	0.57
summary_csf_n	relMeanIntensity_CSF	0.74	<0.001	0.72	0.75
summary_csf_n	relMeanIntensity_BG	-0.43	<0.001	-0.46	-0.4
summary_csf_n	relSDIntensity_GM	-0.41	<0.001	-0.45	-0.38
summary_csf_n	relSDIntensity_WM	-0.46	<0.001	-0.49	-0.43
summary_csf_n	relSDIntensity_CSF	-0.06	0	-0.1	-0.02
summary_csf_n	relSDIntensity_BG	0.41	<0.001	0.37	0.44
summary_csf_n	Contrast	-0.29	<0.001	-0.33	-0.25
summary_csf_n	relativeContrast	-0.56	<0.001	-0.59	-0.54
summary_csf_n	vol_abs_WMH	0.02	0.42	-0.02	0.06
summary_csf_n	vol_rel_WMH	0	0.9	-0.04	0.04
summary_csf_n	vol_abs_CSF	0.35	<0.001	0.31	0.38
summary_csf_n	vol_abs_GM	0.18	<0.001	0.14	0.22
summary_csf_n	vol_abs_WM	0.21	<0.001	0.17	0.25
summary_csf_n	vol_rel_CSF	0.23	<0.001	0.19	0.26
summary_csf_n	vol_rel_GM	-0.28	<0.001	-0.31	-0.24
summary_csf_n	vol_rel_WM	-0.09	<0.001	-0.13	-0.05
summary_csf_p05	resolutionRMS_value	-0.2	<0.001	-0.24	-0.16
summary_csf_p05	resolutionRMS_rps	0.2	<0.001	0.16	0.24
summary_csf_p05	noiseNCR_value	0.14	<0.001	0.1	0.18
summary_csf_p05	noiseNCR_rps	-0.14	<0.001	-0.18	-0.1
summary_csf_p05	biasICR_value	0.12	<0.001	0.08	0.16
summary_csf_p05	biasICR_rps	-0.12	<0.001	-0.16	-0.08
summary_csf_p05	surf_EulerNumber	-0.1	<0.001	-0.14	-0.06
summary_csf_p05	surf_defectNumber	-0.05	0.03	-0.08	-0.01
summary_csf_p05	surf_defectArea	-0.11	<0.001	-0.15	-0.07
summary_csf_p05	surf_intensityRMSE	-0.31	<0.001	-0.34	-0.27
summary_csf_p05	surf_positionRMSE	0.03	0.16	-0.01	0.07
summary_csf_p05	meanIntensity_GM	-0.13	<0.001	-0.17	-0.09
summary_csf_p05	meanIntensity_WM	-0.18	<0.001	-0.22	-0.14
summary_csf_p05	meanIntensity_CSF	0	0.84	-0.04	0.04
summary_csf_p05	meanIntensity_BG	-0.21	<0.001	-0.25	-0.18
summary_csf_p05	SDIntensity_GM	-0.23	<0.001	-0.27	-0.2
summary_csf_p05	SDIntensity_WM	-0.27	<0.001	-0.3	-0.23
summary_csf_p05	SDIntensity_CSF	-0.16	<0.001	-0.2	-0.12
summary_csf_p05	SDIntensity_BG	-0.03	0.09	-0.07	0.01
summary_csf_p05	relMeanIntensity_GM	0.77	<0.001	0.76	0.79
summary_csf_p05	relMeanIntensity_CSF	0.71	<0.001	0.69	0.73
summary_csf_p05	relMeanIntensity_BG	-0.39	<0.001	-0.42	-0.36
summary_csf_p05	relSDIntensity_GM	-0.57	<0.001	-0.6	-0.54
summary_csf_p05	relSDIntensity_WM	-0.72	<0.001	-0.74	-0.7
summary_csf_p05	relSDIntensity_CSF	0.06	0	0.03	0.1
summary_csf_p05	relSDIntensity_BG	0.16	<0.001	0.12	0.2
summary_csf_p05	Contrast	-0.3	<0.001	-0.33	-0.26
summary_csf_p05	relativeContrast	-0.79	<0.001	-0.81	-0.78
summary_csf_p05	vol_abs_WMH	-0.01	0.74	-0.05	0.03
summary_csf_p05	vol_rel_WMH	-0.01	0.54	-0.05	0.03
summary_csf_p05	vol_abs_CSF	0.14	<0.001	0.1	0.18
summary_csf_p05	vol_abs_GM	0.08	<0.001	0.04	0.12
summary_csf_p05	vol_abs_WM	0.1	<0.001	0.06	0.14
summary_csf_p05	vol_rel_CSF	0.09	<0.001	0.06	0.13
summary_csf_p05	vol_rel_GM	-0.13	<0.001	-0.16	-0.09
summary_csf_p05	vol_rel_WM	-0.03	0.2	-0.07	0.01
summary_csf_p95	resolutionRMS_value	0.13	<0.001	0.09	0.17
summary_csf_p95	resolutionRMS_rps	-0.13	<0.001	-0.17	-0.09
summary_csf_p95	noiseNCR_value	0.12	<0.001	0.08	0.16
summary_csf_p95	noiseNCR_rps	-0.12	<0.001	-0.16	-0.08
summary_csf_p95	biasICR_value	-0.1	<0.001	-0.13	-0.06
summary_csf_p95	biasICR_rps	0.1	<0.001	0.06	0.13
summary_csf_p95	surf_EulerNumber	0.03	0.16	-0.01	0.07
summary_csf_p95	surf_defectNumber	0.05	0.02	0.01	0.09
summary_csf_p95	surf_defectArea	0.01	0.69	-0.03	0.05
summary_csf_p95	surf_intensityRMSE	-0.02	0.24	-0.06	0.02
summary_csf_p95	surf_positionRMSE	0.02	0.44	-0.02	0.06
summary_csf_p95	meanIntensity_GM	0.08	<0.001	0.04	0.12
summary_csf_p95	meanIntensity_WM	0.06	0	0.02	0.1
summary_csf_p95	meanIntensity_CSF	0.05	0.02	0.01	0.09
summary_csf_p95	meanIntensity_BG	0.09	<0.001	0.05	0.13
summary_csf_p95	SDIntensity_GM	0.05	0.02	0.01	0.09
summary_csf_p95	SDIntensity_WM	0.03	0.1	-0.01	0.07
summary_csf_p95	SDIntensity_CSF	0.09	<0.001	0.05	0.13
summary_csf_p95	SDIntensity_BG	-0.22	<0.001	-0.26	-0.19
summary_csf_p95	relMeanIntensity_GM	0.24	<0.001	0.2	0.27
summary_csf_p95	relMeanIntensity_CSF	0	0.89	-0.04	0.04
summary_csf_p95	relMeanIntensity_BG	0.1	<0.001	0.06	0.14
summary_csf_p95	relSDIntensity_GM	-0.12	<0.001	-0.16	-0.08
summary_csf_p95	relSDIntensity_WM	-0.2	<0.001	-0.24	-0.17
summary_csf_p95	relSDIntensity_CSF	0.16	<0.001	0.12	0.2
summary_csf_p95	relSDIntensity_BG	-0.18	<0.001	-0.22	-0.15
summary_csf_p95	Contrast	0.03	0.17	-0.01	0.07
summary_csf_p95	relativeContrast	-0.22	<0.001	-0.26	-0.18
summary_csf_p95	vol_abs_WMH	0.04	0.06	0	0.08
summary_csf_p95	vol_rel_WMH	0.05	0.01	0.01	0.09
summary_csf_p95	vol_abs_CSF	-0.07	<0.001	-0.11	-0.03
summary_csf_p95	vol_abs_GM	-0.05	0.01	-0.09	-0.01
summary_csf_p95	vol_abs_WM	0	0.89	-0.04	0.04
summary_csf_p95	vol_rel_CSF	-0.05	0.01	-0.09	-0.01
summary_csf_p95	vol_rel_GM	0.01	0.46	-0.02	0.05
summary_csf_p95	vol_rel_WM	0.07	<0.001	0.03	0.11
summary_csf_stdv	resolutionRMS_value	0.06	0.01	0.02	0.1
summary_csf_stdv	resolutionRMS_rps	-0.06	0.01	-0.1	-0.02
summary_csf_stdv	noiseNCR_value	0.14	<0.001	0.1	0.18
summary_csf_stdv	noiseNCR_rps	-0.14	<0.001	-0.18	-0.1
summary_csf_stdv	biasICR_value	-0.13	<0.001	-0.17	-0.09
summary_csf_stdv	biasICR_rps	0.13	<0.001	0.09	0.17
summary_csf_stdv	surf_EulerNumber	0.04	0.08	0	0.08
summary_csf_stdv	surf_defectNumber	0.07	<0.001	0.03	0.11
summary_csf_stdv	surf_defectArea	0.01	0.48	-0.03	0.05
summary_csf_stdv	surf_intensityRMSE	-0.04	0.06	-0.08	0
summary_csf_stdv	surf_positionRMSE	0.02	0.29	-0.02	0.06
summary_csf_stdv	meanIntensity_GM	-0.01	0.53	-0.05	0.03
summary_csf_stdv	meanIntensity_WM	-0.02	0.23	-0.06	0.02
summary_csf_stdv	meanIntensity_CSF	-0.05	0.02	-0.09	-0.01
summary_csf_stdv	meanIntensity_BG	0.02	0.25	-0.02	0.06
summary_csf_stdv	SDIntensity_GM	-0.04	0.07	-0.08	0
summary_csf_stdv	SDIntensity_WM	-0.05	0.02	-0.09	-0.01
summary_csf_stdv	SDIntensity_CSF	0	0.83	-0.04	0.04
summary_csf_stdv	SDIntensity_BG	-0.26	<0.001	-0.3	-0.22
summary_csf_stdv	relMeanIntensity_GM	0.18	<0.001	0.15	0.22
summary_csf_stdv	relMeanIntensity_CSF	0.01	0.52	-0.03	0.05
summary_csf_stdv	relMeanIntensity_BG	0.07	<0.001	0.03	0.11
summary_csf_stdv	relSDIntensity_GM	-0.13	<0.001	-0.17	-0.09
summary_csf_stdv	relSDIntensity_WM	-0.21	<0.001	-0.25	-0.17
summary_csf_stdv	relSDIntensity_CSF	0.14	<0.001	0.1	0.18
summary_csf_stdv	relSDIntensity_BG	-0.18	<0.001	-0.22	-0.14
summary_csf_stdv	Contrast	-0.05	0.01	-0.09	-0.01
summary_csf_stdv	relativeContrast	-0.19	<0.001	-0.22	-0.15
summary_csf_stdv	vol_abs_WMH	-0.02	0.26	-0.06	0.02
summary_csf_stdv	vol_rel_WMH	-0.01	0.57	-0.05	0.03
summary_csf_stdv	vol_abs_CSF	-0.18	<0.001	-0.22	-0.14
summary_csf_stdv	vol_abs_GM	-0.02	0.28	-0.06	0.02
summary_csf_stdv	vol_abs_WM	0.01	0.75	-0.03	0.05
summary_csf_stdv	vol_rel_CSF	-0.17	<0.001	-0.21	-0.13
summary_csf_stdv	vol_rel_GM	0.13	<0.001	0.09	0.17
summary_csf_stdv	vol_rel_WM	0.14	<0.001	0.1	0.18
summary_gm_k	resolutionRMS_value	-0.04	0.03	-0.08	0
summary_gm_k	resolutionRMS_rps	0.04	0.03	0	0.08
summary_gm_k	noiseNCR_value	0.04	0.06	0	0.08
summary_gm_k	noiseNCR_rps	-0.04	0.06	-0.08	0
summary_gm_k	biasICR_value	0.04	0.05	0	0.08
summary_gm_k	biasICR_rps	-0.04	0.05	-0.08	0
summary_gm_k	surf_EulerNumber	0	0.91	-0.04	0.04
summary_gm_k	surf_defectNumber	0	0.93	-0.04	0.04
summary_gm_k	surf_defectArea	0	0.9	-0.04	0.04
summary_gm_k	surf_intensityRMSE	-0.05	0.01	-0.09	-0.01
summary_gm_k	surf_positionRMSE	0	0.82	-0.04	0.04
summary_gm_k	meanIntensity_GM	-0.03	0.12	-0.07	0.01
summary_gm_k	meanIntensity_WM	-0.04	0.06	-0.08	0
summary_gm_k	meanIntensity_CSF	-0.02	0.46	-0.05	0.02
summary_gm_k	meanIntensity_BG	-0.04	0.07	-0.08	0
summary_gm_k	SDIntensity_GM	-0.04	0.04	-0.08	0
summary_gm_k	SDIntensity_WM	-0.04	0.04	-0.08	0
summary_gm_k	SDIntensity_CSF	-0.04	0.07	-0.08	0
summary_gm_k	SDIntensity_BG	-0.02	0.24	-0.06	0.02
summary_gm_k	relMeanIntensity_GM	0.11	<0.001	0.07	0.15
summary_gm_k	relMeanIntensity_CSF	0.1	<0.001	0.06	0.14
summary_gm_k	relMeanIntensity_BG	-0.04	0.04	-0.08	0
summary_gm_k	relSDIntensity_GM	-0.04	0.06	-0.08	0
summary_gm_k	relSDIntensity_WM	-0.07	<0.001	-0.11	-0.03
summary_gm_k	relSDIntensity_CSF	0.01	0.7	-0.03	0.05
summary_gm_k	relSDIntensity_BG	0	0.93	-0.04	0.04
summary_gm_k	Contrast	-0.05	0.01	-0.09	-0.01
summary_gm_k	relativeContrast	-0.11	<0.001	-0.15	-0.07
summary_gm_k	vol_abs_WMH	0.03	0.1	-0.01	0.07
summary_gm_k	vol_rel_WMH	0.03	0.13	-0.01	0.07
summary_gm_k	vol_abs_CSF	0.14	<0.001	0.1	0.18
summary_gm_k	vol_abs_GM	0	0.94	-0.04	0.04
summary_gm_k	vol_abs_WM	0	0.86	-0.04	0.04
summary_gm_k	vol_rel_CSF	0.12	<0.001	0.08	0.16
summary_gm_k	vol_rel_GM	-0.1	<0.001	-0.14	-0.06
summary_gm_k	vol_rel_WM	-0.08	<0.001	-0.12	-0.04
summary_gm_mad	resolutionRMS_value	0.37	<0.001	0.34	0.41
summary_gm_mad	resolutionRMS_rps	-0.37	<0.001	-0.41	-0.34
summary_gm_mad	noiseNCR_value	0.16	<0.001	0.12	0.2
summary_gm_mad	noiseNCR_rps	-0.16	<0.001	-0.2	-0.12
summary_gm_mad	biasICR_value	-0.12	<0.001	-0.16	-0.09
summary_gm_mad	biasICR_rps	0.12	<0.001	0.09	0.16
summary_gm_mad	surf_EulerNumber	0.12	<0.001	0.08	0.16
summary_gm_mad	surf_defectNumber	0.09	<0.001	0.05	0.13
summary_gm_mad	surf_defectArea	0.09	<0.001	0.05	0.13
summary_gm_mad	surf_intensityRMSE	0.14	<0.001	0.11	0.18
summary_gm_mad	surf_positionRMSE	0.02	0.24	-0.02	0.06
summary_gm_mad	meanIntensity_GM	-0.12	<0.001	-0.15	-0.08
summary_gm_mad	meanIntensity_WM	-0.11	<0.001	-0.14	-0.07
summary_gm_mad	meanIntensity_CSF	-0.19	<0.001	-0.23	-0.16
summary_gm_mad	meanIntensity_BG	0	0.82	-0.04	0.04
summary_gm_mad	SDIntensity_GM	-0.09	<0.001	-0.13	-0.05
summary_gm_mad	SDIntensity_WM	-0.09	<0.001	-0.13	-0.05
summary_gm_mad	SDIntensity_CSF	-0.1	<0.001	-0.14	-0.06
summary_gm_mad	SDIntensity_BG	-0.24	<0.001	-0.27	-0.2
summary_gm_mad	relMeanIntensity_GM	-0.2	<0.001	-0.23	-0.16
summary_gm_mad	relMeanIntensity_CSF	-0.27	<0.001	-0.31	-0.23
summary_gm_mad	relMeanIntensity_BG	0.23	<0.001	0.19	0.27
summary_gm_mad	relSDIntensity_GM	0.18	<0.001	0.14	0.22
summary_gm_mad	relSDIntensity_WM	0.15	<0.001	0.12	0.19
summary_gm_mad	relSDIntensity_CSF	0.02	0.42	-0.02	0.06
summary_gm_mad	relSDIntensity_BG	-0.24	<0.001	-0.28	-0.21
summary_gm_mad	Contrast	-0.07	<0.001	-0.11	-0.03
summary_gm_mad	relativeContrast	0.22	<0.001	0.18	0.25
summary_gm_mad	vol_abs_WMH	-0.09	<0.001	-0.12	-0.05
summary_gm_mad	vol_rel_WMH	-0.09	<0.001	-0.13	-0.05
summary_gm_mad	vol_abs_CSF	-0.03	0.11	-0.07	0.01
summary_gm_mad	vol_abs_GM	-0.04	0.04	-0.08	0
summary_gm_mad	vol_abs_WM	0.04	0.03	0	0.08
summary_gm_mad	vol_rel_CSF	-0.03	0.09	-0.07	0.01
summary_gm_mad	vol_rel_GM	-0.04	0.06	-0.08	0
summary_gm_mad	vol_rel_WM	0.09	<0.001	0.05	0.13
summary_gm_mean	resolutionRMS_value	-0.13	<0.001	-0.17	-0.09
summary_gm_mean	resolutionRMS_rps	0.13	<0.001	0.09	0.17
summary_gm_mean	noiseNCR_value	0.23	<0.001	0.2	0.27
summary_gm_mean	noiseNCR_rps	-0.23	<0.001	-0.27	-0.2
summary_gm_mean	biasICR_value	0.16	<0.001	0.12	0.19
summary_gm_mean	biasICR_rps	-0.16	<0.001	-0.19	-0.12
summary_gm_mean	surf_EulerNumber	-0.09	<0.001	-0.13	-0.05
summary_gm_mean	surf_defectNumber	-0.03	0.1	-0.07	0.01
summary_gm_mean	surf_defectArea	-0.12	<0.001	-0.16	-0.08
summary_gm_mean	surf_intensityRMSE	-0.34	<0.001	-0.37	-0.3
summary_gm_mean	surf_positionRMSE	0.04	0.03	0	0.08
summary_gm_mean	meanIntensity_GM	-0.04	0.04	-0.08	0
summary_gm_mean	meanIntensity_WM	-0.1	<0.001	-0.14	-0.06
summary_gm_mean	meanIntensity_CSF	-0.01	0.46	-0.05	0.02
summary_gm_mean	meanIntensity_BG	0	0.83	-0.04	0.04
summary_gm_mean	SDIntensity_GM	-0.14	<0.001	-0.18	-0.1
summary_gm_mean	SDIntensity_WM	-0.21	<0.001	-0.25	-0.17
summary_gm_mean	SDIntensity_CSF	-0.06	0	-0.1	-0.02
summary_gm_mean	SDIntensity_BG	-0.05	0.01	-0.09	-0.01
summary_gm_mean	relMeanIntensity_GM	0.86	<0.001	0.85	0.87
summary_gm_mean	relMeanIntensity_CSF	0.49	<0.001	0.46	0.52
summary_gm_mean	relMeanIntensity_BG	-0.06	0	-0.1	-0.03
summary_gm_mean	relSDIntensity_GM	-0.51	<0.001	-0.54	-0.48
summary_gm_mean	relSDIntensity_WM	-0.78	<0.001	-0.79	-0.76
summary_gm_mean	relSDIntensity_CSF	0.17	<0.001	0.13	0.21
summary_gm_mean	relSDIntensity_BG	0.12	<0.001	0.08	0.16
summary_gm_mean	Contrast	-0.23	<0.001	-0.27	-0.19
summary_gm_mean	relativeContrast	-0.85	<0.001	-0.86	-0.84
summary_gm_mean	vol_abs_WMH	-0.02	0.36	-0.06	0.02
summary_gm_mean	vol_rel_WMH	-0.03	0.11	-0.07	0.01
summary_gm_mean	vol_abs_CSF	0.2	<0.001	0.17	0.24
summary_gm_mean	vol_abs_GM	0.06	0	0.02	0.1
summary_gm_mean	vol_abs_WM	0.21	<0.001	0.17	0.25
summary_gm_mean	vol_rel_CSF	0.13	<0.001	0.09	0.17
summary_gm_mean	vol_rel_GM	-0.27	<0.001	-0.3	-0.23
summary_gm_mean	vol_rel_WM	0.07	0	0.03	0.11
summary_gm_median	resolutionRMS_value	-0.14	<0.001	-0.18	-0.1
summary_gm_median	resolutionRMS_rps	0.14	<0.001	0.1	0.18
summary_gm_median	noiseNCR_value	0.24	<0.001	0.2	0.27
summary_gm_median	noiseNCR_rps	-0.24	<0.001	-0.27	-0.2
summary_gm_median	biasICR_value	0.16	<0.001	0.12	0.2
summary_gm_median	biasICR_rps	-0.16	<0.001	-0.2	-0.12
summary_gm_median	surf_EulerNumber	-0.09	<0.001	-0.13	-0.05
summary_gm_median	surf_defectNumber	-0.04	0.08	-0.08	0
summary_gm_median	surf_defectArea	-0.12	<0.001	-0.16	-0.09
summary_gm_median	surf_intensityRMSE	-0.33	<0.001	-0.37	-0.3
summary_gm_median	surf_positionRMSE	0.04	0.03	0	0.08
summary_gm_median	meanIntensity_GM	-0.03	0.09	-0.07	0.01
summary_gm_median	meanIntensity_WM	-0.09	<0.001	-0.13	-0.05
summary_gm_median	meanIntensity_CSF	-0.01	0.7	-0.05	0.03
summary_gm_median	meanIntensity_BG	0.01	0.6	-0.03	0.05
summary_gm_median	SDIntensity_GM	-0.14	<0.001	-0.18	-0.1
summary_gm_median	SDIntensity_WM	-0.21	<0.001	-0.24	-0.17
summary_gm_median	SDIntensity_CSF	-0.05	0.01	-0.09	-0.01
summary_gm_median	SDIntensity_BG	-0.05	0.01	-0.09	-0.01
summary_gm_median	relMeanIntensity_GM	0.86	<0.001	0.85	0.87
summary_gm_median	relMeanIntensity_CSF	0.49	<0.001	0.46	0.52
summary_gm_median	relMeanIntensity_BG	-0.06	0	-0.1	-0.02
summary_gm_median	relSDIntensity_GM	-0.51	<0.001	-0.54	-0.48
summary_gm_median	relSDIntensity_WM	-0.78	<0.001	-0.79	-0.76
summary_gm_median	relSDIntensity_CSF	0.17	<0.001	0.13	0.21
summary_gm_median	relSDIntensity_BG	0.11	<0.001	0.07	0.15
summary_gm_median	Contrast	-0.22	<0.001	-0.26	-0.19
summary_gm_median	relativeContrast	-0.85	<0.001	-0.86	-0.84
summary_gm_median	vol_abs_WMH	-0.02	0.29	-0.06	0.02
summary_gm_median	vol_rel_WMH	-0.04	0.08	-0.07	0
summary_gm_median	vol_abs_CSF	0.21	<0.001	0.17	0.24
summary_gm_median	vol_abs_GM	0.06	0	0.02	0.1
summary_gm_median	vol_abs_WM	0.21	<0.001	0.17	0.24
summary_gm_median	vol_rel_CSF	0.13	<0.001	0.09	0.17
summary_gm_median	vol_rel_GM	-0.27	<0.001	-0.31	-0.24
summary_gm_median	vol_rel_WM	0.06	0	0.02	0.1
summary_gm_n	resolutionRMS_value	-0.58	<0.001	-0.61	-0.56
summary_gm_n	resolutionRMS_rps	0.58	<0.001	0.56	0.61
summary_gm_n	noiseNCR_value	-0.03	0.12	-0.07	0.01
summary_gm_n	noiseNCR_rps	0.03	0.12	-0.01	0.07
summary_gm_n	biasICR_value	0.14	<0.001	0.1	0.18
summary_gm_n	biasICR_rps	-0.14	<0.001	-0.18	-0.1
summary_gm_n	surf_EulerNumber	-0.03	0.15	-0.07	0.01
summary_gm_n	surf_defectNumber	0.04	0.03	0	0.08
summary_gm_n	surf_defectArea	0.01	0.57	-0.03	0.05
summary_gm_n	surf_intensityRMSE	-0.24	<0.001	-0.28	-0.2
summary_gm_n	surf_positionRMSE	0	0.99	-0.04	0.04
summary_gm_n	meanIntensity_GM	0.13	<0.001	0.09	0.17
summary_gm_n	meanIntensity_WM	0.14	<0.001	0.1	0.18
summary_gm_n	meanIntensity_CSF	0.24	<0.001	0.2	0.28
summary_gm_n	meanIntensity_BG	0.01	0.59	-0.03	0.05
summary_gm_n	SDIntensity_GM	0.12	<0.001	0.08	0.16
summary_gm_n	SDIntensity_WM	0.11	<0.001	0.07	0.15
summary_gm_n	SDIntensity_CSF	0.12	<0.001	0.08	0.16
summary_gm_n	SDIntensity_BG	0.42	<0.001	0.39	0.46
summary_gm_n	relMeanIntensity_GM	0.05	0.02	0.01	0.09
summary_gm_n	relMeanIntensity_CSF	0.28	<0.001	0.25	0.32
summary_gm_n	relMeanIntensity_BG	-0.22	<0.001	-0.26	-0.18
summary_gm_n	relSDIntensity_GM	-0.19	<0.001	-0.23	-0.15
summary_gm_n	relSDIntensity_WM	-0.14	<0.001	-0.18	-0.1
summary_gm_n	relSDIntensity_CSF	-0.09	<0.001	-0.13	-0.05
summary_gm_n	relSDIntensity_BG	0.37	<0.001	0.34	0.41
summary_gm_n	Contrast	0.14	<0.001	0.1	0.18
summary_gm_n	relativeContrast	-0.08	<0.001	-0.12	-0.04
summary_gm_n	vol_abs_WMH	-0.07	<0.001	-0.11	-0.04
summary_gm_n	vol_rel_WMH	-0.09	<0.001	-0.13	-0.05
summary_gm_n	vol_abs_CSF	-0.09	<0.001	-0.12	-0.05
summary_gm_n	vol_abs_GM	0.34	<0.001	0.3	0.37
summary_gm_n	vol_abs_WM	0.27	<0.001	0.23	0.3
summary_gm_n	vol_rel_CSF	-0.23	<0.001	-0.27	-0.19
summary_gm_n	vol_rel_GM	0.18	<0.001	0.14	0.22
summary_gm_n	vol_rel_WM	0.19	<0.001	0.16	0.23
summary_gm_p05	resolutionRMS_value	-0.23	<0.001	-0.27	-0.19
summary_gm_p05	resolutionRMS_rps	0.23	<0.001	0.19	0.27
summary_gm_p05	noiseNCR_value	0.18	<0.001	0.15	0.22
summary_gm_p05	noiseNCR_rps	-0.18	<0.001	-0.22	-0.15
summary_gm_p05	biasICR_value	0.18	<0.001	0.14	0.22
summary_gm_p05	biasICR_rps	-0.18	<0.001	-0.22	-0.14
summary_gm_p05	surf_EulerNumber	-0.11	<0.001	-0.15	-0.07
summary_gm_p05	surf_defectNumber	-0.05	0.02	-0.09	-0.01
summary_gm_p05	surf_defectArea	-0.14	<0.001	-0.18	-0.1
summary_gm_p05	surf_intensityRMSE	-0.37	<0.001	-0.4	-0.33
summary_gm_p05	surf_positionRMSE	0.04	0.08	0	0.08
summary_gm_p05	meanIntensity_GM	-0.01	0.5	-0.05	0.03
summary_gm_p05	meanIntensity_WM	-0.07	<0.001	-0.11	-0.03
summary_gm_p05	meanIntensity_CSF	0.03	0.12	-0.01	0.07
summary_gm_p05	meanIntensity_BG	0	0.99	-0.04	0.04
summary_gm_p05	SDIntensity_GM	-0.12	<0.001	-0.16	-0.08
summary_gm_p05	SDIntensity_WM	-0.18	<0.001	-0.22	-0.14
summary_gm_p05	SDIntensity_CSF	-0.03	0.1	-0.07	0.01
summary_gm_p05	SDIntensity_BG	0.03	0.2	-0.01	0.07
summary_gm_p05	relMeanIntensity_GM	0.86	<0.001	0.85	0.87
summary_gm_p05	relMeanIntensity_CSF	0.54	<0.001	0.51	0.57
summary_gm_p05	relMeanIntensity_BG	-0.13	<0.001	-0.16	-0.09
summary_gm_p05	relSDIntensity_GM	-0.53	<0.001	-0.56	-0.51
summary_gm_p05	relSDIntensity_WM	-0.78	<0.001	-0.79	-0.76
summary_gm_p05	relSDIntensity_CSF	0.15	<0.001	0.12	0.19
summary_gm_p05	relSDIntensity_BG	0.19	<0.001	0.15	0.23
summary_gm_p05	Contrast	-0.2	<0.001	-0.24	-0.16
summary_gm_p05	relativeContrast	-0.86	<0.001	-0.87	-0.85
summary_gm_p05	vol_abs_WMH	0.01	0.74	-0.03	0.05
summary_gm_p05	vol_rel_WMH	-0.01	0.73	-0.05	0.03
summary_gm_p05	vol_abs_CSF	0.19	<0.001	0.15	0.23
summary_gm_p05	vol_abs_GM	0.08	<0.001	0.04	0.12
summary_gm_p05	vol_abs_WM	0.2	<0.001	0.16	0.24
summary_gm_p05	vol_rel_CSF	0.11	<0.001	0.07	0.15
summary_gm_p05	vol_rel_GM	-0.24	<0.001	-0.27	-0.2
summary_gm_p05	vol_rel_WM	0.06	0.01	0.02	0.09
summary_gm_p95	resolutionRMS_value	-0.01	0.51	-0.05	0.03
summary_gm_p95	resolutionRMS_rps	0.01	0.51	-0.03	0.05
summary_gm_p95	noiseNCR_value	0.26	<0.001	0.23	0.3
summary_gm_p95	noiseNCR_rps	-0.26	<0.001	-0.3	-0.23
summary_gm_p95	biasICR_value	0.11	<0.001	0.07	0.15
summary_gm_p95	biasICR_rps	-0.11	<0.001	-0.15	-0.07
summary_gm_p95	surf_EulerNumber	-0.05	0.02	-0.09	-0.01
summary_gm_p95	surf_defectNumber	-0.01	0.77	-0.05	0.03
summary_gm_p95	surf_defectArea	-0.09	<0.001	-0.13	-0.05
summary_gm_p95	surf_intensityRMSE	-0.29	<0.001	-0.33	-0.26
summary_gm_p95	surf_positionRMSE	0.05	0.02	0.01	0.09
summary_gm_p95	meanIntensity_GM	-0.09	<0.001	-0.13	-0.05
summary_gm_p95	meanIntensity_WM	-0.14	<0.001	-0.18	-0.1
summary_gm_p95	meanIntensity_CSF	-0.08	<0.001	-0.12	-0.04
summary_gm_p95	meanIntensity_BG	-0.01	0.6	-0.05	0.03
summary_gm_p95	SDIntensity_GM	-0.18	<0.001	-0.22	-0.14
summary_gm_p95	SDIntensity_WM	-0.24	<0.001	-0.28	-0.2
summary_gm_p95	SDIntensity_CSF	-0.1	<0.001	-0.14	-0.06
summary_gm_p95	SDIntensity_BG	-0.12	<0.001	-0.15	-0.08
summary_gm_p95	relMeanIntensity_GM	0.78	<0.001	0.76	0.79
summary_gm_p95	relMeanIntensity_CSF	0.41	<0.001	0.37	0.44
summary_gm_p95	relMeanIntensity_BG	-0.01	0.68	-0.05	0.03
summary_gm_p95	relSDIntensity_GM	-0.45	<0.001	-0.48	-0.41
summary_gm_p95	relSDIntensity_WM	-0.71	<0.001	-0.73	-0.69
summary_gm_p95	relSDIntensity_CSF	0.17	<0.001	0.13	0.21
summary_gm_p95	relSDIntensity_BG	0.05	0.01	0.01	0.09
summary_gm_p95	Contrast	-0.26	<0.001	-0.29	-0.22
summary_gm_p95	relativeContrast	-0.76	<0.001	-0.78	-0.75
summary_gm_p95	vol_abs_WMH	-0.03	0.1	-0.07	0.01
summary_gm_p95	vol_rel_WMH	-0.05	0.02	-0.09	-0.01
summary_gm_p95	vol_abs_CSF	0.18	<0.001	0.15	0.22
summary_gm_p95	vol_abs_GM	0.06	0	0.02	0.1
summary_gm_p95	vol_abs_WM	0.22	<0.001	0.18	0.26
summary_gm_p95	vol_rel_CSF	0.11	<0.001	0.07	0.15
summary_gm_p95	vol_rel_GM	-0.26	<0.001	-0.3	-0.22
summary_gm_p95	vol_rel_WM	0.09	<0.001	0.05	0.13
summary_gm_stdv	resolutionRMS_value	0.35	<0.001	0.32	0.39
summary_gm_stdv	resolutionRMS_rps	-0.35	<0.001	-0.39	-0.32
summary_gm_stdv	noiseNCR_value	0.15	<0.001	0.11	0.18
summary_gm_stdv	noiseNCR_rps	-0.15	<0.001	-0.18	-0.11
summary_gm_stdv	biasICR_value	-0.1	<0.001	-0.14	-0.06
summary_gm_stdv	biasICR_rps	0.1	<0.001	0.06	0.14
summary_gm_stdv	surf_EulerNumber	0.12	<0.001	0.08	0.16
summary_gm_stdv	surf_defectNumber	0.08	<0.001	0.04	0.12
summary_gm_stdv	surf_defectArea	0.09	<0.001	0.05	0.12
summary_gm_stdv	surf_intensityRMSE	0.11	<0.001	0.07	0.15
summary_gm_stdv	surf_positionRMSE	0.02	0.38	-0.02	0.06
summary_gm_stdv	meanIntensity_GM	-0.13	<0.001	-0.17	-0.09
summary_gm_stdv	meanIntensity_WM	-0.12	<0.001	-0.16	-0.09
summary_gm_stdv	meanIntensity_CSF	-0.2	<0.001	-0.23	-0.16
summary_gm_stdv	meanIntensity_BG	-0.02	0.26	-0.06	0.02
summary_gm_stdv	SDIntensity_GM	-0.11	<0.001	-0.15	-0.07
summary_gm_stdv	SDIntensity_WM	-0.11	<0.001	-0.15	-0.07
summary_gm_stdv	SDIntensity_CSF	-0.12	<0.001	-0.16	-0.08
summary_gm_stdv	SDIntensity_BG	-0.24	<0.001	-0.28	-0.2
[truncated: 449 more rows]

## Sheet: IRR
Dataset	Category1	Category2	Percentage agreement	Kappa Coefficient of IRR
ADNI 1.5T GE	Visual	MRIQC (D)	95.5357	0.421189
ADNI 1.5T GE	Visual	CAT12 (D)	95.5357	0.149582
ADNI 1.5T GE	Visual	CAT12 (-)	92.8571	0.163008
ADNI 1.5T GE	Visual	CAT12 (+)	95.9821	0
ADNI 1.5T GE	Visual	MRIQC (-)	87.0536	0.207418
ADNI 1.5T GE	Visual	MRIQC (+)	94.6429	0.117531
ADNI 1.5T GE	MRIQC (D)	CAT12 (D)	95.5357	0.149582
ADNI 1.5T GE	MRIQC (D)	CAT12 (-)	94.6429	0.372256
ADNI 1.5T GE	MRIQC (D)	CAT12 (+)	95.9821	0
ADNI 1.5T GE	CAT12 (D)	MRIQC (-)	86.1607	0.0371603
ADNI 1.5T GE	CAT12 (D)	MRIQC (+)	97.3214	0.23723
ADNI 1.5T GE	CAT12 (-)	MRIQC (-)	86.1607	0.185359
ADNI 1.5T GE	CAT12 (-)	MRIQC (+)	95.5357	0.35521
ADNI 1.5T GE	CAT12 (+)	MRIQC (-)	86.6071	0
ADNI 1.5T GE	CAT12 (+)	MRIQC (+)	97.7679	0
ADNI 1.5T Philips	Visual	MRIQC (D)	91.9355	0.265403
ADNI 1.5T Philips	Visual	CAT12 (D)	98.3871	0
ADNI 1.5T Philips	Visual	CAT12 (-)	96.7742	0.487603
ADNI 1.5T Philips	Visual	CAT12 (+)	98.3871	0
ADNI 1.5T Philips	Visual	MRIQC (-)	87.0968	0.17608
ADNI 1.5T Philips	Visual	MRIQC (+)	95.1613	0.384106
ADNI 1.5T Philips	MRIQC (D)	CAT12 (D)	90.3226	0
ADNI 1.5T Philips	MRIQC (D)	CAT12 (-)	91.9355	0.40613
ADNI 1.5T Philips	MRIQC (D)	CAT12 (+)	90.3226	0
ADNI 1.5T Philips	CAT12 (D)	MRIQC (-)	85.4839	0
ADNI 1.5T Philips	CAT12 (D)	MRIQC (+)	93.5484	0
ADNI 1.5T Philips	CAT12 (-)	MRIQC (-)	87.0968	0.281159
ADNI 1.5T Philips	CAT12 (-)	MRIQC (+)	95.1613	0.546341
ADNI 1.5T Philips	CAT12 (+)	MRIQC (-)	85.4839	0
ADNI 1.5T Philips	CAT12 (+)	MRIQC (+)	93.5484	0
ADNI 1.5T Siemens	Visual	MRIQC (D)	86.6279	0.188679
ADNI 1.5T Siemens	Visual	CAT12 (D)	94.186	0.271186
ADNI 1.5T Siemens	Visual	CAT12 (-)	93.0233	0.300813
ADNI 1.5T Siemens	Visual	CAT12 (+)	93.0233	0
ADNI 1.5T Siemens	Visual	MRIQC (-)	76.1628	0.100051
ADNI 1.5T Siemens	Visual	MRIQC (+)	91.8605	0.0933735
ADNI 1.5T Siemens	MRIQC (D)	CAT12 (D)	87.7907	-0.0214932
ADNI 1.5T Siemens	MRIQC (D)	CAT12 (-)	85.4651	-0.0559921
ADNI 1.5T Siemens	MRIQC (D)	CAT12 (+)	88.9535	0
ADNI 1.5T Siemens	CAT12 (D)	MRIQC (-)	76.1628	-0.0226218
ADNI 1.5T Siemens	CAT12 (D)	MRIQC (+)	96.5116	-0.015748
ADNI 1.5T Siemens	CAT12 (-)	MRIQC (-)	75	-0.0170517
ADNI 1.5T Siemens	CAT12 (-)	MRIQC (+)	94.186	-0.0287081
ADNI 1.5T Siemens	CAT12 (+)	MRIQC (-)	77.3256	0
ADNI 1.5T Siemens	CAT12 (+)	MRIQC (+)	97.6744	0
ADNI 2.9T Siemens	Visual	MRIQC (D)	76.9231	0.264151
ADNI 2.9T Siemens	Visual	CAT12 (D)	84.6154	0
ADNI 2.9T Siemens	Visual	CAT12 (-)	84.6154	0
ADNI 2.9T Siemens	Visual	CAT12 (+)	84.6154	0
ADNI 2.9T Siemens	Visual	MRIQC (-)	76.9231	0.264151
ADNI 2.9T Siemens	Visual	MRIQC (+)	84.6154	0.409091
ADNI 2.9T Siemens	MRIQC (D)	CAT12 (D)	76.9231	0
ADNI 2.9T Siemens	MRIQC (D)	CAT12 (-)	76.9231	0
ADNI 2.9T Siemens	MRIQC (D)	CAT12 (+)	76.9231	0
ADNI 2.9T Siemens	CAT12 (D)	MRIQC (-)	76.9231	0
ADNI 2.9T Siemens	CAT12 (D)	MRIQC (+)	84.6154	0
ADNI 2.9T Siemens	CAT12 (-)	MRIQC (-)	76.9231	0
ADNI 2.9T Siemens	CAT12 (-)	MRIQC (+)	84.6154	0
ADNI 2.9T Siemens	CAT12 (+)	MRIQC (-)	76.9231	0
ADNI 2.9T Siemens	CAT12 (+)	MRIQC (+)	84.6154	0
ADNI 3T GE	Visual	MRIQC (D)	83.3333	0.25
ADNI 3T GE	Visual	CAT12 (D)	87.5	0.357143
ADNI 3T GE	Visual	CAT12 (-)	83.3333	0.25
ADNI 3T GE	Visual	CAT12 (+)	83.3333	0
ADNI 3T GE	Visual	MRIQC (-)	87.5	0.5
ADNI 3T GE	Visual	MRIQC (+)	79.1667	-0.0714286
ADNI 3T GE	MRIQC (D)	CAT12 (D)	87.5	-0.0588235
ADNI 3T GE	MRIQC (D)	CAT12 (-)	83.3333	-0.0909091
ADNI 3T GE	MRIQC (D)	CAT12 (+)	91.6667	0
ADNI 3T GE	CAT12 (D)	MRIQC (-)	91.6667	0.466667
ADNI 3T GE	CAT12 (D)	MRIQC (+)	91.6667	-0.0434783
ADNI 3T GE	CAT12 (-)	MRIQC (-)	87.5	0.333333
ADNI 3T GE	CAT12 (-)	MRIQC (+)	87.5	-0.0588235
ADNI 3T GE	CAT12 (+)	MRIQC (-)	87.5	0
ADNI 3T GE	CAT12 (+)	MRIQC (+)	95.8333	0
ADNI 3T Philips	Visual	MRIQC (D)	85.5	0.0596628
ADNI 3T Philips	Visual	CAT12 (D)	95.5	0.287975
ADNI 3T Philips	Visual	CAT12 (-)	92.5	0.246988
ADNI 3T Philips	Visual	CAT12 (+)	95.5	0.168207
ADNI 3T Philips	Visual	MRIQC (-)	75.5	0.000815661
ADNI 3T Philips	Visual	MRIQC (+)	91	0.135862
ADNI 3T Philips	MRIQC (D)	CAT12 (D)	88	0.112426
ADNI 3T Philips	MRIQC (D)	CAT12 (-)	85	0.0942029
ADNI 3T Philips	MRIQC (D)	CAT12 (+)	88	0.0595611
ADNI 3T Philips	CAT12 (D)	MRIQC (-)	80	0.134948
ADNI 3T Philips	CAT12 (D)	MRIQC (+)	93.5	0.211165
ADNI 3T Philips	CAT12 (-)	MRIQC (-)	79	0.171924
ADNI 3T Philips	CAT12 (-)	MRIQC (+)	90.5	0.18942
ADNI 3T Philips	CAT12 (+)	MRIQC (-)	79	0.0691489
ADNI 3T Philips	CAT12 (+)	MRIQC (+)	93.5	0.118046
ADNI 3T Siemens	Visual	MRIQC (D)	93.1765	0.142609
ADNI 3T Siemens	Visual	CAT12 (D)	97.8824	0.390438
ADNI 3T Siemens	Visual	CAT12 (-)	96.4706	0.330005
ADNI 3T Siemens	Visual	CAT12 (+)	97.6471	0.160079
ADNI 3T Siemens	Visual	MRIQC (-)	83.0588	0.0613497
ADNI 3T Siemens	Visual	MRIQC (+)	95.7647	0.160263
ADNI 3T Siemens	MRIQC (D)	CAT12 (D)	93.4118	0.048
ADNI 3T Siemens	MRIQC (D)	CAT12 (-)	92.4706	0.122581
ADNI 3T Siemens	MRIQC (D)	CAT12 (+)	94.1176	0.0659341
ADNI 3T Siemens	CAT12 (D)	MRIQC (-)	83.7647	0.0593424
ADNI 3T Siemens	CAT12 (D)	MRIQC (+)	96	-0.0168895
ADNI 3T Siemens	CAT12 (-)	MRIQC (-)	83.7647	0.123449
ADNI 3T Siemens	CAT12 (-)	MRIQC (+)	94.5882	0.0521672
ADNI 3T Siemens	CAT12 (+)	MRIQC (-)	83.5294	0.0187995
ADNI 3T Siemens	CAT12 (+)	MRIQC (+)	96.7059	-0.00813284
ADNI_all	Visual	MRIQC (D)	90.8036	0.19288
ADNI_all	Visual	CAT12 (D)	96.0714	0.275614
ADNI_all	Visual	CAT12 (-)	94.1071	0.267117
ADNI_all	Visual	CAT12 (+)	95.8036	0.0723248
ADNI_all	Visual	MRIQC (-)	81.6964	0.102382
ADNI_all	Visual	MRIQC (+)	93.5714	0.148523
ADNI_all	MRIQC (D)	CAT12 (D)	91.5179	0.0560681
ADNI_all	MRIQC (D)	CAT12 (-)	90.0893	0.130191
ADNI_all	MRIQC (D)	CAT12 (+)	92.1429	0.0368981
ADNI_all	CAT12 (D)	MRIQC (-)	82.5893	0.0611297
ADNI_all	CAT12 (D)	MRIQC (+)	95.5357	0.0892828
ADNI_all	CAT12 (-)	MRIQC (-)	82.2321	0.128653
ADNI_all	CAT12 (-)	MRIQC (+)	93.75	0.172175
ADNI_all	CAT12 (+)	MRIQC (-)	82.5	0.0228616
ADNI_all	CAT12 (+)	MRIQC (+)	96.1607	0.038185
All_datasets	Visual	MRIQC (D)	90.1148	0.300671
All_datasets	Visual	CAT12 (D)	93.2322	0.281463
All_datasets	Visual	CAT12 (-)	91.4684	0.349455
All_datasets	Visual	CAT12 (+)	93.1091	0.128341
All_datasets	Visual	MRIQC (-)	77.2354	0.182943
All_datasets	Visual	MRIQC (+)	92.2888	0.261348
All_datasets	MRIQC (D)	CAT12 (D)	91.9606	0.231889
All_datasets	MRIQC (D)	CAT12 (-)	90.2789	0.308926
All_datasets	MRIQC (D)	CAT12 (+)	92.1657	0.128755
All_datasets	CAT12 (D)	MRIQC (-)	77.4405	0.118669
All_datasets	CAT12 (D)	MRIQC (+)	95.3651	0.274974
All_datasets	CAT12 (-)	MRIQC (-)	77.8097	0.202342
All_datasets	CAT12 (-)	MRIQC (+)	92.2888	0.255957
All_datasets	CAT12 (+)	MRIQC (-)	76.5792	0.0512869
All_datasets	CAT12 (+)	MRIQC (+)	96.1444	0.191102
BHC	Visual	MRIQC (D)	76.25	0.0865385
BHC	Visual	CAT12 (D)	90.625	0.431818
BHC	Visual	CAT12 (-)	85.625	0.457547
BHC	Visual	CAT12 (+)	90.625	0.25
BHC	Visual	MRIQC (-)	67.5	0.144737
BHC	Visual	MRIQC (+)	86.25	0.191176
BHC	MRIQC (D)	CAT12 (D)	83.125	0.321608
BHC	MRIQC (D)	CAT12 (-)	80.625	0.401544
BHC	MRIQC (D)	CAT12 (+)	81.875	0.171429
BHC	CAT12 (D)	MRIQC (-)	73.125	0.282137
BHC	CAT12 (D)	MRIQC (+)	88.125	0.231547
BHC	CAT12 (-)	MRIQC (-)	75.625	0.408194
BHC	CAT12 (-)	MRIQC (+)	78.125	0.151001
BHC	CAT12 (+)	MRIQC (-)	68.125	0.113043
BHC	CAT12 (+)	MRIQC (+)	91.875	0.282759
OPDC	Visual	MRIQC (D)	89.5561	0.511199
OPDC	Visual	CAT12 (D)	85.9008	0.13544
OPDC	Visual	CAT12 (-)	86.9452	0.29341
OPDC	Visual	CAT12 (+)	85.3786	0.0831053
OPDC	Visual	MRIQC (-)	76.2402	0.346551
OPDC	Visual	MRIQC (+)	87.9896	0.374405
OPDC	MRIQC (D)	CAT12 (D)	92.6893	0.246063
OPDC	MRIQC (D)	CAT12 (-)	92.6893	0.405148
OPDC	MRIQC (D)	CAT12 (+)	92.1671	0.154525
OPDC	CAT12 (D)	MRIQC (-)	71.0183	0.059093
OPDC	CAT12 (D)	MRIQC (+)	95.8225	0.371358
OPDC	CAT12 (-)	MRIQC (-)	73.107	0.16057
OPDC	CAT12 (-)	MRIQC (+)	95.3003	0.501879
OPDC	CAT12 (+)	MRIQC (-)	70.4961	0.0356944
OPDC	CAT12 (+)	MRIQC (+)	95.3003	0.239576
Whitehall1	Visual	MRIQC (D)	90.3986	0.30974
Whitehall1	Visual	CAT12 (D)	91.3043	0.306533
Whitehall1	Visual	CAT12 (-)	88.9493	0.381575
Whitehall1	Visual	CAT12 (+)	92.029	0.160398
Whitehall1	Visual	MRIQC (-)	77.5362	0.208364
Whitehall1	Visual	MRIQC (+)	91.8478	0.205069
Whitehall1	MRIQC (D)	CAT12 (D)	92.5725	0.366902
Whitehall1	MRIQC (D)	CAT12 (-)	89.4928	0.388284
Whitehall1	MRIQC (D)	CAT12 (+)	93.2971	0.222476
Whitehall1	CAT12 (D)	MRIQC (-)	78.6232	0.210358
Whitehall1	CAT12 (D)	MRIQC (+)	95.1087	0.377444
Whitehall1	CAT12 (-)	MRIQC (-)	78.442	0.289306
Whitehall1	CAT12 (-)	MRIQC (+)	89.1304	0.215352
Whitehall1	CAT12 (+)	MRIQC (-)	77.1739	0.0944693
Whitehall1	CAT12 (+)	MRIQC (+)	96.9203	0.304889
Whitehall2	Visual	MRIQC (D)	96.861	0.517167
Whitehall2	Visual	CAT12 (D)	98.2063	0.592322
Whitehall2	Visual	CAT12 (-)	96.4126	0.481697
Whitehall2	Visual	CAT12 (+)	97.3094	0.244068
Whitehall2	Visual	MRIQC (-)	62.7803	0.0525211
Whitehall2	Visual	MRIQC (+)	98.6547	0.720901
Whitehall2	MRIQC (D)	CAT12 (D)	97.7578	0.536383
Whitehall2	MRIQC (D)	CAT12 (-)	95.9641	0.449685
Whitehall2	MRIQC (D)	CAT12 (+)	96.861	0.215972
Whitehall2	CAT12 (D)	MRIQC (-)	62.7803	0.0425224
Whitehall2	CAT12 (D)	MRIQC (+)	99.5516	0.854912
Whitehall2	CAT12 (-)	MRIQC (-)	63.6771	0.0801548
Whitehall2	CAT12 (-)	MRIQC (+)	97.7578	0.605589
Whitehall2	CAT12 (+)	MRIQC (-)	61.8834	0.0142493
Whitehall2	CAT12 (+)	MRIQC (+)	98.6547	0.395664

## Sheet: KS-test
Site 1	Site 2	noiseNCR_value	noiseNCR_rps	summary_wm_p05	snr_total	summary_wm_mean	snr_wm	summary_wm_p95	summary_wm_stdv	summary_wm_mad	snr_gm	surf_defectNumber	surf_EulerNumber	summary_bg_stdv	snrd_gm	surf_defectArea	fber	snrd_total	snrd_wm	qi_2	snrd_csf	summary_bg_p95	summary_gm_mad	summary_csf_n	summary_wm_median	meanIntensity_BG	cnr	icvs_gm	summary_bg_mad	summary_gm_stdv	relSDIntensity_WM	cjv	relMeanIntensity_BG	summary_bg_mean	fwhm_z	inu_med	SDIntensity_GM	size_x	size_z	icvs_csf	size_y	summary_wm_k	summary_gm_k	surf_intensityRMSE	fwhm_avg	summary_csf_p05	vol_abs_WMH	efc	summary_bg_median
GE1.5T	GE3T	0,0.383,0.189	0,0.383,0.189	0,0.002,0.39	0,0.02,0.317	0,0.005,0.363	0,0.025,0.308	0,0.026,0.307	0,0.005,0.359	0,0.248,0.213	0,0.9,0.119	0,0.001,0.399	0,0.073,0.268	0,0.979,0.098	0,0.373,0.19	0,0.383,0.189	0,0.355,0.193	0,0.001,0.397	0,0.025,0.308	0,0.556,0.165	0,0.002,0.381	0,0.003,0.374	0,0.034,0.298	0,0.302,0.202	0,0.263,0.21	0,0.137,0.241	0,0.101,0.254	0,0.032,0.299	0,0.487,0.174	0,0.487,0.174	0,0.735,0.143	0,0.101,0.254	0,0.017,0.321	0,0.015,0.326	0,0.043,0.289	0,0.025,0.308	0,0.047,0.286	0,0.373,0.19	0,0.152,0.237	0,0.27,0.208	0,0.12,0.247	0,0.27,0.208	0,0.711,0.146	0,0.034,0.298	0,0.056,0.278	0,0.007,0.35	0,0.22,0.219	0,0.022,0.313	0,0.591,0.161
GE1.5T	Philips1.5T	0,0.034,0.201	0,0.033,0.202	0,0.04,0.197	1,<0.001,0.367	0,0.004,0.248	0,<0.001,0.283	0,0.018,0.216	0,0.144,0.161	0,0.272,0.141	0,0.662,0.103	0,0.552,0.112	0,0.5,0.117	0,0.072,0.181	0,0.018,0.216	0,0.229,0.146	0,0.367,0.129	0,0.695,0.1	0,0.972,0.068	0,0.972,0.068	0,0.857,0.085	0,0.777,0.093	0,0.947,0.074	0,<0.001,0.308	0,<0.001,0.342	0,<0.001,0.342	0,<0.001,0.327	0,0.069,0.183	0,0.002,0.265	0,0.002,0.265	0,0.402,0.126	0,<0.001,0.327	1,<0.001,0.351	1,<0.001,0.361	0,0.001,0.268	0,<0.001,0.334	0,<0.001,0.299	0,0.066,0.184	0,<0.001,0.291	0,<0.001,0.286	0,0.006,0.24	0,<0.001,0.276	0,0.84,0.087	0,0.986,0.064	0,0.822,0.089	0,0.177,0.155	0,0.387,0.127	0,0.754,0.095	0,0.194,0.152
GE1.5T	Philips3T	0,0.002,0.176	0,0.005,0.166	0,0.158,0.108	1,<0.001,0.262	0,<0.001,0.191	0,<0.001,0.223	0,0.009,0.158	0,0.022,0.144	0,0.008,0.16	0,0.704,0.068	0,0.236,0.099	0,0.356,0.089	0,0.053,0.129	0,0.001,0.186	0,0.866,0.058	0,0.229,0.1	0,0.109,0.116	0,0.37,0.088	0,1,0	0,0.009,0.157	0,0.003,0.175	0,0.082,0.121	0,<0.001,0.23	1,<0.001,0.261	1,<0.001,0.253	1,<0.001,0.249	0,0.004,0.17	0,0.081,0.122	0,0.081,0.122	0,0.452,0.083	1,<0.001,0.249	1,<0.001,0.259	1,<0.001,0.259	0,<0.001,0.201	1,<0.001,0.278	0,<0.001,0.217	0,<0.001,0.215	1,<0.001,0.274	0,<0.001,0.234	0,0.003,0.175	1,<0.001,0.248	0,0.282,0.095	0,0.151,0.109	0,0.458,0.082	0,0.466,0.082	0,0.106,0.116	0,0.064,0.126	0,0.008,0.16
GE1.5T	Siemens1.5T	0,<0.001,0.223	0,<0.001,0.225	0,0.005,0.174	0,<0.001,0.209	0,0.016,0.156	0,0.101,0.122	0,0.017,0.155	0,0.016,0.156	0,0.321,0.096	0,0.112,0.12	0,0.093,0.124	0,0.09,0.124	0,0.068,0.13	0,0.002,0.187	0,0.994,0.042	0,0.071,0.129	0,<0.001,0.2	0,0.15,0.114	0,0.15,0.114	0,0.061,0.132	0,0.302,0.097	0,0.691,0.071	0,0.117,0.119	0,0.049,0.136	0,0.066,0.131	0,0.043,0.138	0,0.064,0.131	0,0.15,0.114	0,0.15,0.114	0,0.142,0.115	0,0.043,0.138	0,<0.001,0.219	0,<0.001,0.222	0,<0.001,0.214	0,0.01,0.163	0,0.026,0.147	0,0.223,0.105	0,0.034,0.143	0,0.036,0.142	0,0.233,0.104	0,0.106,0.121	0,0.818,0.063	0,0.031,0.144	0,0.005,0.172	0,0.139,0.115	0,<0.001,0.198	0,0.013,0.159	0,0.542,0.08
GE1.5T	Siemens2.9T	0,0.128,0.32	0,0.161,0.307	0,0.119,0.325	0,0.002,0.513	0,<0.001,0.548	0,0.001,0.526	0,0.002,0.503	0,<0.001,0.539	0,0.454,0.235	0,0.315,0.263	0,0.209,0.291	0,0.54,0.219	0,0.698,0.194	0,0.379,0.249	0,0.735,0.188	0,0.836,0.17	0,0.406,0.243	0,0.067,0.356	0,1,0.011	0,<0.001,0.552	0,0.007,0.459	0,0.281,0.271	0,0.013,0.433	0,0.02,0.415	0,0.018,0.42	0,0.02,0.415	0,0.312,0.263	0,1,0.061	0,1,0.061	0,0.492,0.228	0,0.02,0.415	0,0.006,0.467	0,0.004,0.482	0,0.043,0.378	0,0.01,0.446	0,0.051,0.371	0,0.291,0.268	0,0.024,0.406	0,0.051,0.371	0,0.034,0.391	0,0.043,0.379	0,0.829,0.171	0,0.013,0.434	0,0.022,0.41	0,0.052,0.37	0,0.928,0.149	0,0.003,0.488	0,0.015,0.427
GE1.5T	Siemens3T	0,0.198,0.088	0,0.168,0.091	0,0.038,0.115	0,0.009,0.134	0,0.086,0.102	0,0.138,0.094	0,0.302,0.079	0,0.394,0.073	0,0.177,0.09	0,0.53,0.066	0,0.32,0.078	0,0.063,0.107	0,0.533,0.066	0,0.068,0.106	0,0.94,0.043	0,0.77,0.054	0,0.001,0.155	0,0.986,0.037	0,0.986,0.037	0,0.612,0.062	0,0.244,0.084	0,0.169,0.091	0,0.026,0.12	0,0.026,0.121	0,0.026,0.121	0,0.019,0.125	0,0.142,0.094	0,0.986,0.037	0,0.986,0.037	0,0.037,0.115	0,0.019,0.125	0,0.005,0.142	0,0.003,0.149	0,0.005,0.142	0,0.08,0.104	0,0.274,0.081	0,0.006,0.138	0,0.01,0.134	0,0.049,0.111	0,0.224,0.085	0,0.028,0.119	0,0.742,0.056	0,0.414,0.072	0,0.344,0.077	0,0.116,0.098	0,0.013,0.13	0,0.241,0.084	0,0.675,0.059
GE1.5T	bhc	1,<0.001,0.273	1,<0.001,0.276	1,<0.001,0.629	1,<0.001,0.617	1,<0.001,0.312	1,<0.001,0.512	1,<0.001,0.437	1,<0.001,0.424	0,0.668,0.074	0,0.003,0.184	1,<0.001,0.318	1,<0.001,0.396	0,0.004,0.18	1,<0.001,0.85	1,<0.001,0.261	1,<0.001,0.288	1,<0.001,0.884	1,<0.001,0.554	0,0.016,0.159	1,<0.001,0.291	0,<0.001,0.234	0,<0.001,0.213	1,<0.001,0.67	1,<0.001,0.658	1,<0.001,0.662	1,<0.001,0.643	1,<0.001,0.884	0,0.006,0.174	0,0.006,0.174	1,<0.001,0.292	1,<0.001,0.643	1,<0.001,0.579	1,<0.001,0.646	1,<0.001,0.596	1,<0.001,0.492	0,<0.001,0.221	0,0.003,0.185	0,0.012,0.163	1,<0.001,0.271	1,<0.001,0.435	0,0.042,0.142	0,0.018,0.157	1,<0.001,0.276	0,0.002,0.188	1,<0.001,0.333	1,<0.001,0.299	1,<0.001,0.258	0,0.024,0.152
GE1.5T	opdc	1,<0.001,0.527	1,<0.001,0.525	1,<0.001,0.277	1,<0.001,0.634	1,<0.001,0.805	1,<0.001,0.79	1,<0.001,0.717	1,<0.001,0.921	1,<0.001,0.228	1,<0.001,0.327	1,<0.001,0.399	1,<0.001,0.425	1,<0.001,0.334	1,<0.001,0.311	1,<0.001,0.997	1,<0.001,0.997	1,<0.001,0.603	1,<0.001,0.835	1,<0.001,0.835	1,<0.001,0.343	1,<0.001,0.48	1,<0.001,0.563	1,<0.001,0.439	1,<0.001,0.43	1,<0.001,0.425	1,<0.001,0.425	1,<0.001,0.881	0,<0.001,0.174	0,<0.001,0.174	1,<0.001,0.511	1,<0.001,0.425	1,<0.001,0.469	1,<0.001,0.53	1,<0.001,0.673	1,<0.001,0.374	1,<0.001,0.263	1,<0.001,0.458	1,<0.001,0.234	1,<0.001,0.608	1,<0.001,0.536	1,<0.001,0.291	0,0.07,0.108	1,<0.001,0.369	1,<0.001,0.674	1,<0.001,0.35	1,<0.001,0.318	1,<0.001,0.385	1,<0.001,0.464
GE1.5T	wh1	1,<0.001,0.521	1,<0.001,0.552	1,<0.001,0.598	1,<0.001,0.582	1,<0.001,0.391	1,<0.001,0.64	1,<0.001,0.328	1,<0.001,0.317	0,0.059,0.104	0,0.012,0.125	1,<0.001,0.639	1,<0.001,0.654	1,<0.001,0.253	1,<0.001,0.743	1,<0.001,0.636	1,<0.001,0.79	1,<0.001,0.397	1,<0.001,0.567	0,<0.001,0.165	1,<0.001,0.491	1,<0.001,0.48	1,<0.001,0.487	1,<0.001,0.647	1,<0.001,0.653	1,<0.001,0.647	1,<0.001,0.612	1,<0.001,0.884	0,<0.001,0.174	0,<0.001,0.174	1,<0.001,0.266	1,<0.001,0.612	1,<0.001,0.545	1,<0.001,0.551	1,<0.001,0.377	1,<0.001,0.556	1,<0.001,0.624	1,<0.001,0.69	1,<0.001,0.395	1,<0.001,0.756	1,<0.001,0.869	1,<0.001,0.351	1,<0.001,0.216	1,<0.001,0.234	1,<0.001,0.375	1,<0.001,0.903	1,<0.001,0.773	1,<0.001,0.219	1,<0.001,0.495
GE1.5T	wh2	0,0.029,0.136	0,0.146,0.107	1,<0.001,0.567	1,<0.001,0.468	1,<0.001,0.875	1,<0.001,0.857	1,<0.001,0.848	1,<0.001,0.875	1,<0.001,0.414	1,<0.001,0.374	1,<0.001,0.46	1,<0.001,0.57	1,<0.001,0.281	0,0.092,0.116	1,<0.001,1	1,<0.001,1	1,<0.001,0.603	1,<0.001,0.835	1,<0.001,0.835	1,<0.001,0.41	1,<0.001,0.615	1,<0.001,0.656	1,<0.001,0.611	1,<0.001,0.629	1,<0.001,0.616	1,<0.001,0.602	1,<0.001,0.884	0,0.002,0.174	0,0.002,0.174	1,<0.001,0.316	1,<0.001,0.602	1,<0.001,0.576	1,<0.001,0.58	1,<0.001,0.553	1,<0.001,0.576	1,<0.001,0.652	1,<0.001,0.379	1,<0.001,0.651	1,<0.001,0.781	1,<0.001,0.616	1,<0.001,0.629	0,<0.001,0.19	1,<0.001,0.284	1,<0.001,0.553	1,<0.001,0.687	1,<0.001,0.553	1,<0.001,0.258	1,<0.001,0.535
GE3T	Philips1.5T	0,0.72,0.161	0,0.786,0.152	0,0.037,0.328	0,<0.001,0.456	0,0.06,0.308	0,0.662,0.169	0,0.098,0.285	0,0.085,0.292	0,0.537,0.187	0,0.786,0.152	0,0.013,0.37	0,0.137,0.269	0,0.178,0.255	0,0.046,0.319	0,0.141,0.267	0,0.623,0.175	0,0.005,0.403	0,0.056,0.31	0,0.995,0.097	0,0.016,0.36	0,0.006,0.395	0,0.056,0.31	0,0.269,0.233	0,0.085,0.292	0,0.12,0.276	0,0.028,0.339	0,0.169,0.258	0,0.005,0.403	0,0.005,0.403	0,0.786,0.152	0,0.028,0.339	0,<0.001,0.468	0,<0.001,0.468	0,0.008,0.387	0,0.005,0.401	0,0.003,0.421	0,0.939,0.124	0,0.965,0.116	0,0.015,0.363	0,0.256,0.235	0,0.023,0.347	0,0.999,0.089	0,0.058,0.309	0,0.085,0.292	0,0.017,0.359	0,0.08,0.294	0,0.027,0.341	0,0.104,0.282
GE3T	Philips3T	0,0.464,0.178	0,0.192,0.227	0,0.01,0.342	0,0.002,0.39	0,0.041,0.292	0,0.352,0.195	0,0.082,0.265	0,0.013,0.332	0,0.405,0.187	0,0.813,0.133	0,0.008,0.347	0,0.276,0.208	0,0.724,0.145	0,0.452,0.18	0,0.631,0.157	0,0.671,0.152	0,<0.001,0.42	0,0.22,0.22	0,0.565,0.165	0,0.054,0.282	0,0.038,0.295	0,0.251,0.213	0,0.869,0.125	0,0.199,0.225	0,0.103,0.255	0,0.056,0.28	0,0.13,0.245	0,0.092,0.26	0,0.092,0.26	0,0.813,0.133	0,0.056,0.28	0,0.002,0.395	0,0.002,0.395	0,0.012,0.335	0,0.002,0.39	0,0.002,0.39	0,0.889,0.122	0,0.428,0.183	0,0.135,0.243	0,0.788,0.137	0,0.029,0.305	0,0.991,0.092	0,0.075,0.268	0,0.064,0.275	0,0.024,0.312	0,0.029,0.305	0,0.096,0.258	0,0.145,0.24
GE3T	Siemens1.5T	0,0.07,0.273	0,0.011,0.342	1,<0.001,0.527	0,<0.001,0.436	0,0.124,0.249	0,0.184,0.231	0,0.141,0.243	0,0.063,0.278	0,0.275,0.21	0,0.204,0.226	0,<0.001,0.466	0,0.369,0.194	0,0.328,0.201	0,0.076,0.27	0,0.496,0.175	0,0.29,0.207	1,<0.001,0.593	0,0.061,0.279	0,0.061,0.279	0,0.008,0.353	0,0.004,0.372	0,0.043,0.293	0,0.844,0.13	0,0.095,0.261	0,0.053,0.285	0,0.015,0.331	0,<0.001,0.43	0,0.053,0.285	0,0.053,0.285	0,0.593,0.163	0,0.015,0.331	0,<0.001,0.419	0,<0.001,0.442	0,<0.001,0.423	0,<0.001,0.419	0,0.002,0.387	0,0.838,0.131	0,0.685,0.151	0,0.034,0.301	0,0.038,0.297	0,0.224,0.221	0,0.67,0.153	0,0.17,0.234	0,0.2,0.227	0,<0.001,0.414	0,0.001,0.404	0,0.22,0.222	0,0.407,0.188
GE3T	Siemens2.9T	0,0.891,0.189	0,0.521,0.266	0,0.09,0.407	0,0.014,0.513	0,0.376,0.298	0,0.569,0.256	0,0.78,0.215	0,0.376,0.298	0,0.78,0.215	0,0.879,0.192	0,0.796,0.212	0,0.389,0.295	0,0.933,0.176	0,0.569,0.256	0,0.585,0.253	0,0.733,0.224	0,0.98,0.154	0,0.98,0.154	0,0.98,0.154	0,0.569,0.256	0,0.796,0.212	0,0.765,0.218	0,0.35,0.304	0,0.259,0.33	0,0.416,0.288	0,0.28,0.324	0,0.98,0.154	0,0.98,0.154	0,0.98,0.154	0,0.7,0.231	0,0.28,0.324	0,0.006,0.554	0,0.057,0.436	0,0.09,0.407	0,0.028,0.478	0,0.005,0.567	0,0.902,0.186	0,0.601,0.25	0,0.143,0.375	0,0.569,0.256	0,0.249,0.333	0,0.95,0.17	0,0.521,0.266	0,0.521,0.266	0,0.95,0.17	0,0.239,0.337	0,0.376,0.298	0,0.013,0.519
GE3T	Siemens3T	0,0.356,0.189	0,0.196,0.22	0,<0.001,0.463	0,0.002,0.386	0,0.024,0.302	0,0.053,0.275	0,0.066,0.266	0,0.015,0.319	0,0.529,0.165	0,0.949,0.106	0,<0.001,0.453	0,0.358,0.189	0,0.914,0.114	0,0.356,0.189	0,0.4,0.182	0,0.402,0.182	1,<0.001,0.548	0,0.031,0.294	0,0.277,0.202	0,0.002,0.384	0,<0.001,0.416	0,0.006,0.346	0,0.65,0.15	0,0.297,0.199	0,0.18,0.224	0,0.075,0.261	0,0.009,0.336	0,0.253,0.207	0,0.253,0.207	0,0.795,0.132	0,0.075,0.261	0,0.002,0.374	0,0.002,0.379	0,0.004,0.362	0,0.003,0.367	0,0.007,0.341	0,0.986,0.092	0,0.303,0.198	0,0.116,0.243	0,0.033,0.292	0,0.164,0.228	0,0.956,0.104	0,0.035,0.289	0,0.041,0.284	0,<0.001,0.399	0,0.011,0.329	0,0.031,0.294	0,0.407,0.181
GE3T	bhc	0,0.119,0.252	0,0.089,0.265	1,<0.001,0.563	1,<0.001,0.827	1,<0.001,0.592	1,<0.001,0.742	0,0.474,0.179	1,<0.001,0.742	0,0.229,0.221	0,0.536,0.171	1,<0.001,0.69	1,<0.001,0.583	0,0.683,0.152	1,<0.001,0.819	0,0.028,0.31	0,<0.001,0.442	1,<0.001,0.875	1,<0.001,0.863	0,1,0.013	1,<0.001,0.577	0,<0.001,0.46	0,0.78,0.14	1,<0.001,0.802	1,<0.001,0.844	1,<0.001,0.838	1,<0.001,0.844	1,<0.001,0.875	0,1,0	0,1,0	0,0.033,0.304	1,<0.001,0.844	1,<0.001,0.796	1,<0.001,0.869	1,<0.001,0.827	1,<0.001,0.715	0,0.007,0.358	0,0.667,0.154	0,0.258,0.215	0,0.004,0.373	1,<0.001,0.581	0,0.866,0.127	0,0.459,0.181	0,<0.001,0.51	0,<0.001,0.44	1,<0.001,0.673	0,<0.001,0.419	0,<0.001,0.494	0,0.923,0.117
GE3T	opdc	1,<0.001,0.674	1,<0.001,0.661	1,<0.001,0.635	1,<0.001,0.888	1,<0.001,0.833	1,<0.001,0.833	1,<0.001,0.833	1,<0.001,0.833	0,<0.001,0.429	0,0.004,0.359	1,<0.001,0.739	0,0.006,0.348	0,0.002,0.38	0,<0.001,0.422	1,<0.001,1	1,<0.001,1	1,<0.001,1	1,<0.001,1	1,<0.001,1	1,<0.001,0.674	1,<0.001,0.76	1,<0.001,0.781	0,<0.001,0.422	0,<0.001,0.403	0,0.002,0.382	0,0.003,0.369	1,<0.001,0.875	0,1,0.016	0,0.846,0.125	1,<0.001,0.523	0,0.003,0.369	1,<0.001,0.549	1,<0.001,0.614	1,<0.001,0.919	0,0.001,0.398	0,0.39,0.184	0,0.016,0.318	0,0.392,0.184	1,<0.001,0.724	0,0.002,0.377	0,0.015,0.32	0,0.562,0.161	1,<0.001,0.572	1,<0.001,0.823	0,<0.001,0.414	0,<0.001,0.465	1,<0.001,0.598	1,<0.001,0.604
GE3T	wh1	1,<0.001,0.607	1,<0.001,0.679	1,<0.001,0.913	1,<0.001,0.806	1,<0.001,0.726	1,<0.001,0.808	1,<0.001,0.505	1,<0.001,0.636	0,0.207,0.216	0,0.287,0.199	1,<0.001,0.594	1,<0.001,0.551	0,0.024,0.301	1,<0.001,0.908	1,<0.001,0.721	1,<0.001,0.882	0,0.841,0.125	1,<0.001,0.875	0,1,0	1,<0.001,0.743	1,<0.001,0.793	1,<0.001,0.755	1,<0.001,0.777	1,<0.001,0.826	1,<0.001,0.806	1,<0.001,0.804	1,<0.001,0.875	0,1,0.002	0,1,0.002	0,0.024,0.301	1,<0.001,0.804	1,<0.001,0.768	1,<0.001,0.783	0,<0.001,0.422	1,<0.001,0.777	1,<0.001,0.755	1,<0.001,0.752	1,<0.001,0.596	1,<0.001,0.88	1,<0.001,0.906	0,0.001,0.389	0,0.099,0.248	0,<0.001,0.475	1,<0.001,0.638	1,<0.001,0.966	1,<0.001,0.973	0,<0.001,0.491	1,<0.001,0.645
GE3T	wh2	0,0.053,0.28	0,0.188,0.227	1,<0.001,0.894	1,<0.001,0.684	1,<0.001,0.829	1,<0.001,0.871	1,<0.001,0.829	1,<0.001,0.829	1,<0.001,0.581	0,<0.001,0.42	1,<0.001,0.778	0,<0.001,0.468	0,0.01,0.339	0,0.469,0.177	1,<0.001,1	1,<0.001,1	1,<0.001,1	1,<0.001,1	1,<0.001,1	1,<0.001,0.671	1,<0.001,0.83	1,<0.001,0.826	1,<0.001,0.756	1,<0.001,0.817	1,<0.001,0.79	1,<0.001,0.79	1,<0.001,0.875	0,1,0.058	0,1,0.067	0,0.008,0.346	1,<0.001,0.79	1,<0.001,0.802	1,<0.001,0.806	1,<0.001,0.806	1,<0.001,0.788	1,<0.001,0.784	1,<0.001,0.531	1,<0.001,0.874	1,<0.001,0.927	1,<0.001,0.774	1,<0.001,0.824	0,0.203,0.223	0,<0.001,0.476	1,<0.001,0.771	1,<0.001,0.866	1,<0.001,0.749	0,<0.001,0.473	1,<0.001,0.669
Philips1.5T	Philips3T	0,0.223,0.149	0,0.146,0.163	0,0.389,0.129	0,0.044,0.197	0,0.455,0.122	0,0.894,0.082	0,0.372,0.13	0,0.416,0.126	0,0.513,0.117	0,0.881,0.084	0,0.48,0.12	0,0.574,0.111	0,0.195,0.154	0,0.085,0.179	0,0.105,0.173	0,0.896,0.082	0,0.955,0.073	0,0.815,0.09	0,0.976,0.068	0,0.33,0.135	0,0.164,0.159	0,0.176,0.157	0,0.011,0.23	0,0.05,0.194	0,0.072,0.184	0,0.097,0.175	0,0.751,0.096	0,0.17,0.158	0,0.198,0.153	0,0.932,0.077	0,0.097,0.175	0,0.039,0.2	0,0.027,0.209	0,0.78,0.094	0,0.058,0.19	0,0.237,0.147	0,0.742,0.097	0,0.427,0.125	0,0.254,0.145	0,0.364,0.131	0,0.384,0.129	0,0.993,0.061	0,0.478,0.12	0,0.566,0.112	0,0.091,0.177	0,1,0.051	0,0.357,0.132	0,0.989,0.064
Philips1.5T	Siemens1.5T	0,0.006,0.248	0,0.008,0.241	0,<0.001,0.29	0,0.01,0.236	0,0.048,0.198	0,0.034,0.207	0,0.062,0.191	0,0.04,0.203	0,0.982,0.068	0,0.562,0.115	0,0.028,0.212	0,0.282,0.144	0,0.933,0.078	0,0.581,0.113	0,0.583,0.113	0,0.489,0.121	0,0.056,0.194	0,0.085,0.182	0,0.085,0.182	0,0.154,0.164	0,0.349,0.135	0,0.69,0.104	0,0.015,0.227	0,0.016,0.226	0,0.016,0.226	0,0.018,0.223	0,0.12,0.172	0,0.002,0.275	0,0.002,0.275	0,0.121,0.172	0,0.018,0.223	0,0.013,0.23	0,0.016,0.226	0,0.241,0.149	0,0.031,0.209	0,0.073,0.187	0,0.292,0.142	0,0.136,0.168	0,0.11,0.175	0,<0.001,0.305	0,0.104,0.177	0,0.707,0.102	0,0.172,0.161	0,0.044,0.2	0,0.661,0.106	0,0.198,0.156	0,0.174,0.16	0,0.136,0.168
Philips1.5T	Siemens2.9T	0,0.749,0.197	0,0.834,0.181	0,0.728,0.201	0,0.293,0.285	0,0.007,0.488	0,0.119,0.346	0,0.021,0.439	0,0.011,0.471	0,0.891,0.169	0,0.265,0.293	0,0.323,0.278	0,0.489,0.243	0,0.114,0.349	0,0.88,0.171	0,0.252,0.297	0,0.965,0.145	0,0.457,0.249	0,0.097,0.359	0,1,0.057	0,0.002,0.54	0,0.03,0.423	0,0.252,0.297	0,0.643,0.216	0,0.901,0.166	0,0.953,0.15	0,0.828,0.182	0,0.749,0.197	0,0.163,0.326	0,0.163,0.326	0,0.578,0.227	0,0.828,0.182	0,0.378,0.266	0,0.438,0.253	0,0.543,0.233	0,0.776,0.192	0,0.763,0.195	0,0.635,0.217	0,0.593,0.225	0,0.852,0.177	0,0.196,0.314	0,0.361,0.269	0,0.965,0.145	0,0.03,0.423	0,0.03,0.423	0,0.04,0.407	0,0.822,0.184	0,0.003,0.527	0,0.172,0.323
Philips1.5T	Siemens3T	0,0.146,0.153	0,0.262,0.134	0,0.022,0.2	0,<0.001,0.279	0,0.058,0.178	0,0.016,0.208	0,0.155,0.151	0,0.295,0.13	0,0.861,0.08	0,0.901,0.076	0,0.062,0.176	0,0.226,0.139	0,0.143,0.153	0,0.043,0.185	0,0.167,0.149	0,0.234,0.138	0,0.189,0.145	0,0.559,0.106	0,0.559,0.106	0,0.624,0.1	0,0.616,0.101	0,0.972,0.065	0,<0.001,0.265	0,<0.001,0.263	0,<0.001,0.265	0,<0.001,0.265	0,0.173,0.148	0,0.004,0.236	0,0.004,0.236	0,0.347,0.125	0,<0.001,0.265	0,<0.001,0.261	0,<0.001,0.274	0,0.086,0.167	0,<0.001,0.267	0,0.002,0.246	0,0.754,0.09	0,0.117,0.159	0,0.021,0.201	0,0.003,0.239	0,0.021,0.202	0,0.993,0.057	0,0.985,0.061	0,0.437,0.116	0,0.314,0.128	0,0.689,0.095	0,0.485,0.112	0,0.026,0.197
Philips1.5T	bhc	0,0.005,0.255	0,0.036,0.208	1,<0.001,0.686	1,<0.001,0.945	0,<0.001,0.327	1,<0.001,0.742	1,<0.001,0.42	1,<0.001,0.466	0,0.208,0.156	0,0.011,0.238	0,<0.001,0.342	1,<0.001,0.406	0,<0.001,0.359	1,<0.001,0.734	0,<0.001,0.346	1,<0.001,0.393	1,<0.001,0.984	1,<0.001,0.552	0,0.84,0.091	0,<0.001,0.324	0,0.004,0.259	0,0.003,0.262	1,<0.001,0.923	1,<0.001,0.945	1,<0.001,0.945	1,<0.001,0.945	1,<0.001,0.984	1,<0.001,0.403	1,<0.001,0.403	0,<0.001,0.33	1,<0.001,0.945	1,<0.001,0.902	1,<0.001,0.952	1,<0.001,0.858	1,<0.001,0.808	1,<0.001,0.501	0,0.272,0.146	0,0.003,0.266	1,<0.001,0.472	1,<0.001,0.586	0,<0.001,0.297	0,0.245,0.15	0,0.001,0.281	0,0.013,0.232	1,<0.001,0.374	0,0.008,0.244	0,<0.001,0.308	0,0.025,0.217
Philips1.5T	opdc	1,<0.001,0.716	1,<0.001,0.705	1,<0.001,0.364	1,<0.001,0.468	1,<0.001,0.966	1,<0.001,0.984	1,<0.001,0.896	1,<0.001,0.995	0,<0.001,0.299	0,<0.001,0.262	1,<0.001,0.484	1,<0.001,0.458	0,0.141,0.155	0,0.068,0.175	1,<0.001,1	1,<0.001,1	1,<0.001,0.597	1,<0.001,0.903	1,<0.001,0.903	1,<0.001,0.4	1,<0.001,0.5	1,<0.001,0.543	0,<0.001,0.326	0,0.026,0.198	0,0.024,0.2	0,0.02,0.204	1,<0.001,0.984	1,<0.001,0.403	1,<0.001,0.403	1,<0.001,0.483	0,0.02,0.204	0,<0.001,0.264	0,<0.001,0.318	1,<0.001,0.576	0,0.001,0.262	0,<0.001,0.31	0,<0.001,0.307	0,0.016,0.208	1,<0.001,0.827	1,<0.001,0.552	1,<0.001,0.547	0,0.655,0.099	1,<0.001,0.362	1,<0.001,0.689	1,<0.001,0.402	1,<0.001,0.41	1,<0.001,0.426	1,<0.001,0.567
Philips1.5T	wh1	1,<0.001,0.566	1,<0.001,0.597	1,<0.001,0.765	1,<0.001,0.926	1,<0.001,0.462	1,<0.001,0.899	0,<0.001,0.279	1,<0.001,0.381	0,0.012,0.21	0,0.824,0.083	1,<0.001,0.615	1,<0.001,0.688	0,0.911,0.074	1,<0.001,0.811	1,<0.001,0.645	1,<0.001,0.761	1,<0.001,0.403	1,<0.001,0.565	0,0.652,0.097	1,<0.001,0.481	1,<0.001,0.477	1,<0.001,0.463	1,<0.001,0.903	1,<0.001,0.931	1,<0.001,0.924	1,<0.001,0.911	1,<0.001,0.984	1,<0.001,0.403	1,<0.001,0.403	0,0.001,0.253	1,<0.001,0.911	1,<0.001,0.866	1,<0.001,0.89	1,<0.001,0.369	1,<0.001,0.881	1,<0.001,0.886	1,<0.001,0.712	1,<0.001,0.641	1,<0.001,0.966	1,<0.001,0.964	1,<0.001,0.358	0,0.005,0.227	0,0.001,0.25	1,<0.001,0.372	1,<0.001,0.786	1,<0.001,0.751	0,0.002,0.249	1,<0.001,0.627
Philips1.5T	wh2	0,<0.001,0.302	0,0.012,0.225	1,<0.001,0.745	1,<0.001,0.812	1,<0.001,0.982	1,<0.001,0.979	1,<0.001,0.97	1,<0.001,0.964	1,<0.001,0.49	0,<0.001,0.298	1,<0.001,0.543	1,<0.001,0.604	0,0.406,0.125	0,0.097,0.173	1,<0.001,1	1,<0.001,1	1,<0.001,0.597	1,<0.001,0.903	1,<0.001,0.903	1,<0.001,0.405	1,<0.001,0.622	1,<0.001,0.667	1,<0.001,0.882	1,<0.001,0.913	1,<0.001,0.911	1,<0.001,0.902	1,<0.001,0.984	1,<0.001,0.403	1,<0.001,0.403	0,<0.001,0.303	1,<0.001,0.902	1,<0.001,0.907	1,<0.001,0.916	1,<0.001,0.803	1,<0.001,0.892	1,<0.001,0.903	1,<0.001,0.504	1,<0.001,0.826	1,<0.001,0.979	1,<0.001,0.841	1,<0.001,0.866	0,0.04,0.197	0,<0.001,0.28	1,<0.001,0.553	1,<0.001,0.59	1,<0.001,0.491	0,<0.001,0.313	1,<0.001,0.669
Philips3T	Siemens1.5T	0,0.026,0.151	0,0.079,0.13	0,<0.001,0.208	0,0.021,0.155	0,0.033,0.147	0,0.015,0.161	0,0.017,0.159	0,0.032,0.148	0,0.137,0.119	0,0.041,0.143	0,0.002,0.188	0,0.901,0.058	0,0.527,0.083	0,0.04,0.143	0,0.775,0.068	0,0.814,0.065	0,0.007,0.173	0,0.169,0.114	0,0.169,0.114	0,0.109,0.124	0,0.057,0.137	0,0.417,0.091	0,0.013,0.163	0,0.013,0.163	0,0.013,0.163	0,0.013,0.163	0,0.003,0.185	0,0.097,0.126	0,0.097,0.126	0,0.095,0.127	0,0.013,0.163	0,0.024,0.153	0,0.032,0.147	0,0.04,0.144	0,0.009,0.168	0,0.258,0.104	0,0.04,0.143	0,0.003,0.184	0,0.028,0.15	0,<0.001,0.236	0,0.045,0.141	0,0.446,0.088	0,0.339,0.097	0,0.154,0.116	0,0.164,0.115	0,0.108,0.124	0,0.436,0.089	0,0.001,0.195
Philips3T	Siemens2.9T	0,0.705,0.193	0,0.724,0.19	0,0.22,0.288	0,0.026,0.405	0,0.002,0.503	0,0.033,0.393	0,0.012,0.438	0,0.001,0.523	0,0.965,0.137	0,0.426,0.24	0,0.391,0.247	0,0.585,0.213	0,0.395,0.247	0,0.494,0.228	0,0.693,0.195	0,0.886,0.16	0,0.303,0.266	0,0.295,0.268	0,1,0.011	0,0.008,0.454	0,0.16,0.308	0,0.361,0.253	0,0.118,0.326	0,0.204,0.293	0,0.396,0.246	0,0.283,0.271	0,0.765,0.183	0,0.765,0.183	0,0.765,0.183	0,0.632,0.205	0,0.283,0.271	0,0.031,0.396	0,0.101,0.335	0,0.606,0.209	0,0.185,0.299	0,0.571,0.215	0,0.564,0.216	0,0.47,0.232	0,0.81,0.175	0,0.317,0.263	0,0.21,0.291	0,0.925,0.15	0,0.032,0.394	0,0.03,0.398	0,0.136,0.318	0,0.845,0.168	0,0.008,0.454	0,0.083,0.346
Philips3T	Siemens3T	0,0.09,0.106	0,0.271,0.085	0,0.023,0.126	0,<0.001,0.178	0,0.015,0.132	0,0.001,0.164	0,0.025,0.126	0,0.112,0.102	0,0.073,0.109	0,0.966,0.042	0,0.013,0.134	0,0.681,0.061	0,0.302,0.082	0,0.122,0.1	0,0.815,0.054	0,0.302,0.082	0,0.021,0.128	0,0.435,0.074	0,0.99,0.037	0,0.001,0.163	0,<0.001,0.191	0,0.001,0.164	0,<0.001,0.189	0,<0.001,0.199	0,<0.001,0.197	0,<0.001,0.197	0,0.05,0.115	0,0.181,0.093	0,0.181,0.093	0,0.201,0.091	0,<0.001,0.197	0,<0.001,0.182	0,<0.001,0.184	0,0.181,0.093	0,<0.001,0.195	0,0.001,0.163	0,0.139,0.098	0,<0.001,0.177	0,0.002,0.159	0,<0.001,0.184	0,<0.001,0.182	0,0.693,0.06	0,0.386,0.077	0,0.907,0.048	0,0.064,0.111	0,0.705,0.06	0,0.118,0.101	0,<0.001,0.194
Philips3T	bhc	0,0.015,0.164	0,0.01,0.17	1,<0.001,0.669	1,<0.001,0.868	1,<0.001,0.314	1,<0.001,0.698	1,<0.001,0.36	1,<0.001,0.468	0,0.01,0.17	0,<0.001,0.208	1,<0.001,0.363	1,<0.001,0.468	0,<0.001,0.229	1,<0.001,0.685	0,<0.001,0.231	1,<0.001,0.36	1,<0.001,0.975	1,<0.001,0.643	0,0.02,0.159	1,<0.001,0.415	0,0.002,0.191	0,0.072,0.135	1,<0.001,0.885	1,<0.001,0.898	1,<0.001,0.893	1,<0.001,0.883	1,<0.001,0.975	1,<0.001,0.26	1,<0.001,0.26	1,<0.001,0.334	1,<0.001,0.883	1,<0.001,0.805	1,<0.001,0.88	1,<0.001,0.779	1,<0.001,0.725	1,<0.001,0.396	0,0.582,0.081	0,<0.001,0.226	1,<0.001,0.458	1,<0.001,0.578	0,<0.001,0.254	0,0.072,0.135	1,<0.001,0.356	1,<0.001,0.261	1,<0.001,0.376	0,<0.001,0.223	1,<0.001,0.379	0,0.006,0.178
Philips3T	opdc	1,<0.001,0.659	1,<0.001,0.65	1,<0.001,0.305	1,<0.001,0.572	1,<0.001,0.937	1,<0.001,0.944	1,<0.001,0.871	1,<0.001,0.952	1,<0.001,0.376	1,<0.001,0.279	1,<0.001,0.455	1,<0.001,0.386	1,<0.001,0.285	1,<0.001,0.301	1,<0.001,1	1,<0.001,0.997	1,<0.001,0.58	1,<0.001,0.835	1,<0.001,0.835	1,<0.001,0.493	1,<0.001,0.615	1,<0.001,0.647	1,<0.001,0.429	1,<0.001,0.339	1,<0.001,0.332	1,<0.001,0.315	1,<0.001,0.975	1,<0.001,0.26	1,<0.001,0.26	1,<0.001,0.482	1,<0.001,0.315	1,<0.001,0.383	1,<0.001,0.434	1,<0.001,0.613	1,<0.001,0.3	1,<0.001,0.3	1,<0.001,0.259	1,<0.001,0.246	1,<0.001,0.804	1,<0.001,0.43	1,<0.001,0.498	0,0.108,0.104	1,<0.001,0.445	1,<0.001,0.7	1,<0.001,0.278	1,<0.001,0.393	1,<0.001,0.497	1,<0.001,0.594
Philips3T	wh1	1,<0.001,0.448	1,<0.001,0.488	1,<0.001,0.652	1,<0.001,0.833	1,<0.001,0.458	1,<0.001,0.851	1,<0.001,0.255	1,<0.001,0.338	1,<0.001,0.215	0,0.065,0.107	1,<0.001,0.603	1,<0.001,0.607	1,<0.001,0.204	1,<0.001,0.797	1,<0.001,0.641	1,<0.001,0.785	1,<0.001,0.42	1,<0.001,0.655	0,<0.001,0.165	1,<0.001,0.574	1,<0.001,0.619	1,<0.001,0.575	1,<0.001,0.87	1,<0.001,0.868	1,<0.001,0.861	1,<0.001,0.849	1,<0.001,0.975	1,<0.001,0.26	1,<0.001,0.26	1,<0.001,0.259	1,<0.001,0.849	1,<0.001,0.774	1,<0.001,0.787	1,<0.001,0.326	1,<0.001,0.81	1,<0.001,0.829	1,<0.001,0.717	1,<0.001,0.627	1,<0.001,0.926	1,<0.001,0.948	1,<0.001,0.309	1,<0.001,0.211	1,<0.001,0.313	1,<0.001,0.375	1,<0.001,0.838	1,<0.001,0.746	1,<0.001,0.316	1,<0.001,0.635
Philips3T	wh2	1,<0.001,0.25	0,0.004,0.168	1,<0.001,0.632	1,<0.001,0.672	1,<0.001,0.956	1,<0.001,0.961	1,<0.001,0.928	1,<0.001,0.931	1,<0.001,0.543	1,<0.001,0.315	1,<0.001,0.508	1,<0.001,0.528	1,<0.001,0.244	0,0.006,0.164	1,<0.001,1	1,<0.001,1	1,<0.001,0.58	1,<0.001,0.835	1,<0.001,0.835	1,<0.001,0.494	1,<0.001,0.705	1,<0.001,0.741	1,<0.001,0.823	1,<0.001,0.86	1,<0.001,0.846	1,<0.001,0.827	1,<0.001,0.975	1,<0.001,0.26	1,<0.001,0.26	1,<0.001,0.303	1,<0.001,0.827	1,<0.001,0.813	1,<0.001,0.82	1,<0.001,0.725	1,<0.001,0.816	1,<0.001,0.858	1,<0.001,0.537	1,<0.001,0.857	1,<0.001,0.946	1,<0.001,0.782	1,<0.001,0.837	0,0.001,0.183	1,<0.001,0.364	1,<0.001,0.562	1,<0.001,0.722	1,<0.001,0.473	1,<0.001,0.379	1,<0.001,0.67
Siemens1.5T	Siemens2.9T	0,0.472,0.233	0,0.441,0.239	0,0.005,0.475	0,0.058,0.366	0,0.018,0.423	0,0.016,0.429	0,0.054,0.371	0,0.026,0.406	0,0.862,0.166	0,0.059,0.365	0,0.09,0.343	0,0.83,0.172	0,0.191,0.299	0,0.892,0.159	0,0.661,0.201	0,0.982,0.128	0,0.012,0.439	0,0.24,0.284	0,0.986,0.125	0,0.001,0.526	0,0.034,0.394	0,0.443,0.238	0,0.058,0.366	0,0.197,0.297	0,0.18,0.302	0,0.149,0.314	0,0.267,0.276	0,0.978,0.131	0,0.978,0.131	0,0.647,0.203	0,0.149,0.314	0,0.09,0.343	0,0.073,0.355	0,0.225,0.288	0,0.123,0.326	0,0.328,0.262	0,0.472,0.233	0,0.236,0.285	0,0.149,0.314	0,0.005,0.474	0,0.216,0.291	0,0.688,0.197	0,0.131,0.322	0,0.139,0.318	0,0.03,0.4	0,0.39,0.249	0,0.022,0.415	0,0.012,0.439
Siemens1.5T	Siemens3T	0,0.003,0.162	0,0.002,0.165	0,0.11,0.108	0,0.294,0.087	0,0.046,0.123	0,0.249,0.091	0,0.075,0.114	0,0.056,0.12	0,0.857,0.054	0,0.015,0.139	0,0.653,0.066	0,0.997,0.036	0,0.178,0.098	0,0.005,0.154	0,0.582,0.069	0,0.303,0.087	0,0.282,0.088	0,0.452,0.077	0,0.452,0.077	0,0.261,0.09	0,0.247,0.091	0,0.093,0.111	0,0.177,0.098	0,0.078,0.114	0,0.21,0.095	0,0.164,0.1	0,0.22,0.094	0,0.396,0.08	0,0.396,0.08	0,0.64,0.066	0,0.164,0.1	0,0.293,0.087	0,0.273,0.089	0,0.255,0.091	0,0.171,0.099	0,0.151,0.101	0,0.366,0.082	0,0.121,0.106	0,0.512,0.073	0,0.391,0.08	0,0.471,0.076	0,0.47,0.076	0,0.042,0.124	0,0.013,0.141	0,0.838,0.055	0,0.162,0.1	0,0.018,0.137	0,0.898,0.051
Siemens1.5T	bhc	0,0.004,0.189	0,0.004,0.191	1,<0.001,0.768	1,<0.001,0.732	1,<0.001,0.387	1,<0.001,0.59	1,<0.001,0.347	1,<0.001,0.537	0,0.19,0.117	1,<0.001,0.296	1,<0.001,0.365	1,<0.001,0.48	1,<0.001,0.307	1,<0.001,0.757	1,<0.001,0.275	1,<0.001,0.331	1,<0.001,0.977	1,<0.001,0.627	1,<0.001,0.273	1,<0.001,0.374	0,0.009,0.178	0,0.002,0.203	1,<0.001,0.735	1,<0.001,0.749	1,<0.001,0.742	1,<0.001,0.738	1,<0.001,0.977	1,<0.001,0.285	1,<0.001,0.285	1,<0.001,0.394	1,<0.001,0.738	1,<0.001,0.695	1,<0.001,0.75	1,<0.001,0.726	1,<0.001,0.612	1,<0.001,0.348	0,0.032,0.156	0,0.114,0.13	1,<0.001,0.338	1,<0.001,0.356	0,0.051,0.147	0,0.029,0.158	1,<0.001,0.401	1,<0.001,0.345	1,<0.001,0.296	0,<0.001,0.226	1,<0.001,0.378	0,0.002,0.203
Siemens1.5T	opdc	1,<0.001,0.618	1,<0.001,0.614	0,<0.001,0.22	1,<0.001,0.52	1,<0.001,0.891	1,<0.001,0.902	1,<0.001,0.789	1,<0.001,0.957	1,<0.001,0.298	1,<0.001,0.255	1,<0.001,0.296	1,<0.001,0.374	0,<0.001,0.211	0,<0.001,0.195	1,<0.001,1	1,<0.001,0.997	1,<0.001,0.59	1,<0.001,0.721	1,<0.001,0.721	1,<0.001,0.446	1,<0.001,0.552	1,<0.001,0.597	1,<0.001,0.386	1,<0.001,0.333	1,<0.001,0.321	1,<0.001,0.315	1,<0.001,0.977	1,<0.001,0.285	1,<0.001,0.285	1,<0.001,0.416	1,<0.001,0.315	1,<0.001,0.361	1,<0.001,0.378	1,<0.001,0.506	1,<0.001,0.331	1,<0.001,0.285	1,<0.001,0.387	0,0.109,0.109	1,<0.001,0.692	1,<0.001,0.599	1,<0.001,0.401	0,0.35,0.085	1,<0.001,0.467	1,<0.001,0.72	1,<0.001,0.363	1,<0.001,0.431	1,<0.001,0.516	1,<0.001,0.448
Siemens1.5T	wh1	1,<0.001,0.354	1,<0.001,0.387	1,<0.001,0.541	1,<0.001,0.699	1,<0.001,0.513	1,<0.001,0.713	1,<0.001,0.371	1,<0.001,0.445	0,0.001,0.164	0,0.552,0.069	1,<0.001,0.671	1,<0.001,0.594	0,0.018,0.133	1,<0.001,0.796	1,<0.001,0.621	1,<0.001,0.758	1,<0.001,0.593	1,<0.001,0.64	1,<0.001,0.279	1,<0.001,0.564	1,<0.001,0.529	1,<0.001,0.512	1,<0.001,0.726	1,<0.001,0.728	1,<0.001,0.709	1,<0.001,0.695	1,<0.001,0.977	1,<0.001,0.285	1,<0.001,0.285	1,<0.001,0.212	1,<0.001,0.695	1,<0.001,0.668	1,<0.001,0.666	1,<0.001,0.406	1,<0.001,0.68	1,<0.001,0.741	1,<0.001,0.737	1,<0.001,0.492	1,<0.001,0.843	1,<0.001,0.933	1,<0.001,0.369	1,<0.001,0.258	1,<0.001,0.362	1,<0.001,0.474	1,<0.001,0.801	1,<0.001,0.646	1,<0.001,0.357	1,<0.001,0.468
Siemens1.5T	wh2	1,<0.001,0.263	0,<0.001,0.212	1,<0.001,0.484	1,<0.001,0.611	1,<0.001,0.921	1,<0.001,0.937	1,<0.001,0.891	1,<0.001,0.934	1,<0.001,0.478	1,<0.001,0.3	1,<0.001,0.345	1,<0.001,0.519	0,0.009,0.165	0,0.045,0.138	1,<0.001,1	1,<0.001,1	1,<0.001,0.593	1,<0.001,0.721	1,<0.001,0.721	1,<0.001,0.479	1,<0.001,0.671	1,<0.001,0.691	1,<0.001,0.683	1,<0.001,0.715	1,<0.001,0.701	1,<0.001,0.692	1,<0.001,0.977	1,<0.001,0.285	1,<0.001,0.285	1,<0.001,0.252	1,<0.001,0.692	1,<0.001,0.698	1,<0.001,0.694	1,<0.001,0.694	1,<0.001,0.699	1,<0.001,0.772	1,<0.001,0.459	1,<0.001,0.73	1,<0.001,0.897	1,<0.001,0.631	1,<0.001,0.708	0,<0.001,0.22	1,<0.001,0.388	1,<0.001,0.612	1,<0.001,0.64	1,<0.001,0.376	1,<0.001,0.386	1,<0.001,0.505
Siemens2.9T	Siemens3T	0,0.274,0.269	0,0.405,0.241	0,0.042,0.375	0,0.026,0.398	0,0.003,0.488	0,0.006,0.462	0,0.008,0.45	0,0.004,0.481	0,0.831,0.169	0,0.44,0.234	0,0.078,0.344	0,0.734,0.185	0,0.597,0.207	0,0.325,0.257	0,0.757,0.182	0,0.934,0.145	0,0.028,0.394	0,0.081,0.342	0,1,0.049	0,<0.001,0.559	0,0.004,0.478	0,0.117,0.322	0,0.022,0.405	0,0.094,0.334	0,0.086,0.339	0,0.086,0.339	0,0.486,0.226	0,1,0.09	0,1,0.09	0,0.773,0.179	0,0.086,0.339	0,0.048,0.369	0,0.032,0.388	0,0.23,0.281	0,0.05,0.367	0,0.111,0.325	0,0.698,0.191	0,0.154,0.306	0,0.131,0.315	0,0.014,0.425	0,0.121,0.32	0,0.89,0.157	0,0.015,0.423	0,0.017,0.417	0,0.043,0.375	0,0.761,0.181	0,0.002,0.496	0,0.004,0.479
Siemens2.9T	bhc	0,0.435,0.24	0,0.578,0.215	1,<0.001,0.777	1,<0.001,0.994	1,<0.001,0.798	1,<0.001,0.95	0,0.875,0.163	1,<0.001,0.898	0,0.507,0.227	0,0.428,0.242	0,<0.001,0.561	0,0.01,0.449	0,0.864,0.166	1,<0.001,0.802	0,0.039,0.388	0,0.027,0.406	1,<0.001,1	1,<0.001,0.911	0,0.938,0.148	1,<0.001,0.767	0,0.009,0.454	0,0.515,0.226	1,<0.001,0.994	1,<0.001,0.994	1,<0.001,0.994	1,<0.001,0.994	1,<0.001,1	0,0.916,0.154	0,0.916,0.154	0,0.039,0.388	1,<0.001,0.994	1,<0.001,0.988	1,<0.001,1	1,<0.001,0.917	1,<0.001,0.894	0,<0.001,0.581	0,0.581,0.215	0,0.031,0.398	0,<0.001,0.613	1,<0.001,0.802	0,0.101,0.338	0,0.327,0.263	0,<0.001,0.669	0,<0.001,0.561	0,<0.001,0.652	0,0.049,0.376	1,<0.001,0.692	0,0.002,0.509
Siemens2.9T	opdc	1,<0.001,0.815	1,<0.001,0.809	0,<0.001,0.534	1,<0.001,0.707	1,<0.001,1	1,<0.001,1	1,<0.001,0.997	1,<0.001,0.997	0,0.008,0.448	0,0.002,0.501	0,<0.001,0.635	0,0.032,0.39	0,0.008,0.448	0,0.207,0.288	1,<0.001,1	1,<0.001,0.997	1,<0.001,0.846	1,<0.001,0.846	1,<0.001,0.846	1,<0.001,0.829	1,<0.001,0.845	1,<0.001,0.815	0,0.392,0.244	0,0.505,0.223	0,0.552,0.215	0,0.521,0.22	1,<0.001,1	0,0.903,0.154	0,0.903,0.154	0,<0.001,0.568	0,0.521,0.22	0,0.077,0.345	0,0.009,0.447	1,<0.001,0.752	0,0.969,0.133	0,0.007,0.452	0,0.025,0.4	0,0.416,0.239	1,<0.001,0.974	0,0.102,0.33	0,<0.001,0.542	0,0.808,0.173	1,<0.001,0.753	1,<0.001,0.963	0,0.005,0.472	0,0.032,0.389	1,<0.001,0.811	1,<0.001,0.856
Siemens2.9T	wh1	0,<0.001,0.535	0,<0.001,0.549	1,<0.001,0.905	1,<0.001,0.987	1,<0.001,0.903	1,<0.001,1	0,<0.001,0.593	1,<0.001,0.832	0,0.267,0.27	0,0.094,0.333	0,<0.001,0.634	0,<0.001,0.529	0,0.032,0.387	1,<0.001,0.907	0,<0.001,0.653	1,<0.001,0.836	0,0.9,0.154	1,<0.001,0.923	0,0.9,0.154	1,<0.001,0.889	1,<0.001,0.874	1,<0.001,0.725	1,<0.001,0.984	1,<0.001,0.978	1,<0.001,0.969	1,<0.001,0.957	1,<0.001,1	0,0.9,0.154	0,0.9,0.154	0,0.085,0.338	1,<0.001,0.957	1,<0.001,0.951	1,<0.001,0.973	0,0.928,0.147	1,<0.001,0.944	1,<0.001,0.935	1,<0.001,0.804	1,<0.001,0.768	1,<0.001,1	1,<0.001,0.923	0,0.013,0.426	0,0.141,0.31	0,<0.001,0.631	1,<0.001,0.769	1,<0.001,0.987	1,<0.001,0.876	1,<0.001,0.689	1,<0.001,0.895
Siemens2.9T	wh2	0,0.017,0.422	0,0.107,0.331	1,<0.001,0.887	1,<0.001,0.942	1,<0.001,0.996	1,<0.001,1	1,<0.001,0.996	1,<0.001,0.996	0,<0.001,0.64	0,0.002,0.517	1,<0.001,0.679	0,0.002,0.512	0,0.016,0.426	0,0.516,0.224	1,<0.001,1	1,<0.001,1	1,<0.001,0.846	1,<0.001,0.846	1,<0.001,0.846	1,<0.001,0.838	1,<0.001,0.905	1,<0.001,0.906	1,<0.001,0.973	1,<0.001,0.978	1,<0.001,0.973	1,<0.001,0.96	1,<0.001,1	0,0.91,0.154	0,0.91,0.154	0,0.033,0.391	1,<0.001,0.96	1,<0.001,0.969	1,<0.001,0.982	1,<0.001,0.896	1,<0.001,0.96	1,<0.001,0.955	0,<0.001,0.612	1,<0.001,0.973	1,<0.001,1	1,<0.001,0.919	1,<0.001,0.973	0,0.326,0.26	0,<0.001,0.654	1,<0.001,0.901	1,<0.001,0.914	0,<0.001,0.536	1,<0.001,0.694	1,<0.001,0.919
Siemens3T	bhc	1,<0.001,0.243	0,<0.001,0.222	1,<0.001,0.723	1,<0.001,0.693	1,<0.001,0.327	1,<0.001,0.549	1,<0.001,0.403	1,<0.001,0.447	0,0.044,0.127	0,<0.001,0.194	1,<0.001,0.322	1,<0.001,0.478	0,<0.001,0.216	1,<0.001,0.748	1,<0.001,0.231	1,<0.001,0.285	1,<0.001,0.96	1,<0.001,0.569	0,<0.001,0.196	1,<0.001,0.336	1,<0.001,0.231	1,<0.001,0.253	1,<0.001,0.704	1,<0.001,0.7	1,<0.001,0.701	1,<0.001,0.691	1,<0.001,0.965	0,<0.001,0.207	0,<0.001,0.207	1,<0.001,0.374	1,<0.001,0.691	1,<0.001,0.649	1,<0.001,0.716	1,<0.001,0.697	1,<0.001,0.557	1,<0.001,0.266	0,0.116,0.109	0,0.058,0.122	1,<0.001,0.318	1,<0.001,0.411	0,0.01,0.15	0,0.015,0.143	1,<0.001,0.287	0,<0.001,0.219	1,<0.001,0.316	0,<0.001,0.21	1,<0.001,0.29	0,0.002,0.173
Siemens3T	opdc	1,<0.001,0.582	1,<0.001,0.582	1,<0.001,0.196	1,<0.001,0.569	1,<0.001,0.865	1,<0.001,0.857	1,<0.001,0.794	1,<0.001,0.938	1,<0.001,0.291	1,<0.001,0.302	1,<0.001,0.328	1,<0.001,0.362	1,<0.001,0.298	1,<0.001,0.308	1,<0.001,1	1,<0.001,0.997	1,<0.001,0.546	1,<0.001,0.798	1,<0.001,0.798	1,<0.001,0.384	1,<0.001,0.469	1,<0.001,0.539	1,<0.001,0.444	1,<0.001,0.388	1,<0.001,0.372	1,<0.001,0.352	1,<0.001,0.965	1,<0.001,0.205	1,<0.001,0.207	1,<0.001,0.413	1,<0.001,0.352	1,<0.001,0.368	1,<0.001,0.433	1,<0.001,0.563	1,<0.001,0.301	1,<0.001,0.246	1,<0.001,0.336	1,<0.001,0.181	1,<0.001,0.665	1,<0.001,0.557	1,<0.001,0.399	0,0.117,0.083	1,<0.001,0.389	1,<0.001,0.679	1,<0.001,0.327	1,<0.001,0.405	1,<0.001,0.443	1,<0.001,0.433
Siemens3T	wh1	1,<0.001,0.466	1,<0.001,0.495	1,<0.001,0.593	1,<0.001,0.66	1,<0.001,0.434	1,<0.001,0.703	1,<0.001,0.284	1,<0.001,0.357	0,<0.001,0.15	0,0.006,0.109	1,<0.001,0.64	1,<0.001,0.586	1,<0.001,0.217	1,<0.001,0.734	1,<0.001,0.646	1,<0.001,0.783	1,<0.001,0.548	1,<0.001,0.581	1,<0.001,0.202	1,<0.001,0.526	1,<0.001,0.455	1,<0.001,0.464	1,<0.001,0.686	1,<0.001,0.692	1,<0.001,0.679	1,<0.001,0.662	1,<0.001,0.965	1,<0.001,0.207	1,<0.001,0.207	1,<0.001,0.207	1,<0.001,0.662	1,<0.001,0.619	1,<0.001,0.628	1,<0.001,0.348	1,<0.001,0.622	1,<0.001,0.688	1,<0.001,0.745	1,<0.001,0.483	1,<0.001,0.829	1,<0.001,0.924	1,<0.001,0.31	1,<0.001,0.238	1,<0.001,0.259	1,<0.001,0.368	1,<0.001,0.817	1,<0.001,0.723	1,<0.001,0.236	1,<0.001,0.472
Siemens3T	wh2	0,<0.001,0.163	0,0.064,0.107	1,<0.001,0.572	1,<0.001,0.561	1,<0.001,0.907	1,<0.001,0.925	1,<0.001,0.875	1,<0.001,0.903	1,<0.001,0.471	1,<0.001,0.33	1,<0.001,0.391	1,<0.001,0.501	1,<0.001,0.249	0,0.019,0.125	1,<0.001,1	1,<0.001,1	1,<0.001,0.548	1,<0.001,0.798	1,<0.001,0.798	1,<0.001,0.428	1,<0.001,0.617	1,<0.001,0.633	1,<0.001,0.642	1,<0.001,0.664	1,<0.001,0.654	1,<0.001,0.642	1,<0.001,0.965	1,<0.001,0.207	1,<0.001,0.207	1,<0.001,0.248	1,<0.001,0.642	1,<0.001,0.654	1,<0.001,0.658	1,<0.001,0.646	1,<0.001,0.643	1,<0.001,0.711	1,<0.001,0.464	1,<0.001,0.689	1,<0.001,0.856	1,<0.001,0.66	1,<0.001,0.681	1,<0.001,0.214	1,<0.001,0.321	1,<0.001,0.556	1,<0.001,0.657	1,<0.001,0.453	1,<0.001,0.309	1,<0.001,0.52
bhc	opdc	1,<0.001,0.791	1,<0.001,0.791	1,<0.001,0.868	1,<0.001,0.991	1,<0.001,0.991	1,<0.001,0.975	1,<0.001,0.991	1,<0.001,0.991	1,<0.001,0.241	1,<0.001,0.469	1,<0.001,0.575	1,<0.001,0.73	1,<0.001,0.514	1,<0.001,0.834	1,<0.001,0.994	1,<0.001,0.994	1,<0.001,1	1,<0.001,0.997	1,<0.001,0.994	1,<0.001,0.235	1,<0.001,0.691	1,<0.001,0.758	1,<0.001,0.991	1,<0.001,0.991	1,<0.001,0.991	1,<0.001,0.991	0,1,0.005	0,1,0.016	0,0.053,0.125	1,<0.001,0.769	1,<0.001,0.991	1,<0.001,0.977	1,<0.001,0.997	1,<0.001,0.991	1,<0.001,0.847	1,<0.001,0.438	1,<0.001,0.325	0,0.003,0.166	1,<0.001,0.398	1,<0.001,0.925	1,<0.001,0.267	0,<0.001,0.212	0,0.005,0.162	1,<0.001,0.583	1,<0.001,0.591	1,<0.001,0.598	1,<0.001,0.262	1,<0.001,0.53
bhc	wh1	1,<0.001,0.467	1,<0.001,0.471	1,<0.001,0.992	1,<0.001,0.242	1,<0.001,0.27	1,<0.001,0.478	1,<0.001,0.523	1,<0.001,0.394	0,0.111,0.107	1,<0.001,0.262	1,<0.001,0.904	1,<0.001,0.944	1,<0.001,0.433	1,<0.001,0.99	1,<0.001,0.752	1,<0.001,0.907	1,<0.001,1	0,1,0.013	0,1,0.013	1,<0.001,0.351	1,<0.001,0.666	1,<0.001,0.687	1,<0.001,0.295	1,<0.001,0.345	1,<0.001,0.258	0,<0.001,0.188	0,1,0.007	0,1,0.002	0,1,0.002	1,<0.001,0.464	0,<0.001,0.188	1,<0.001,0.235	1,<0.001,0.599	1,<0.001,0.956	1,<0.001,0.248	1,<0.001,0.552	1,<0.001,0.705	1,<0.001,0.467	1,<0.001,0.748	1,<0.001,0.973	1,<0.001,0.327	0,0.025,0.131	0,0.275,0.088	1,<0.001,0.221	1,<0.001,0.946	1,<0.001,0.847	0,0.251,0.09	1,<0.001,0.612
bhc	wh2	1,<0.001,0.393	1,<0.001,0.302	1,<0.001,0.985	1,<0.001,0.737	1,<0.001,0.989	1,<0.001,0.989	1,<0.001,0.991	1,<0.001,0.985	1,<0.001,0.419	1,<0.001,0.516	1,<0.001,0.607	1,<0.001,0.877	1,<0.001,0.434	1,<0.001,0.837	1,<0.001,0.994	1,<0.001,0.996	1,<0.001,1	1,<0.001,1	1,<0.001,0.994	1,<0.001,0.257	1,<0.001,0.837	1,<0.001,0.833	1,<0.001,0.35	1,<0.001,0.256	1,<0.001,0.275	1,<0.001,0.281	0,1,0	0,0.901,0.058	0,0.779,0.067	1,<0.001,0.525	1,<0.001,0.281	0,<0.001,0.203	1,<0.001,0.572	1,<0.001,0.919	1,<0.001,0.3	1,<0.001,0.536	1,<0.001,0.508	1,<0.001,0.751	1,<0.001,0.839	1,<0.001,0.719	1,<0.001,0.718	0,0.253,0.104	0,<0.001,0.235	1,<0.001,0.424	1,<0.001,0.651	1,<0.001,0.398	0,0.002,0.193	1,<0.001,0.674
opdc	wh1	1,<0.001,0.821	1,<0.001,0.838	1,<0.001,0.576	1,<0.001,0.987	1,<0.001,0.984	1,<0.001,0.91	1,<0.001,0.977	1,<0.001,0.996	1,<0.001,0.236	1,<0.001,0.218	1,<0.001,0.912	1,<0.001,0.26	0,0.058,0.088	1,<0.001,0.967	1,<0.001,0.946	1,<0.001,0.973	1,<0.001,1	1,<0.001,1	1,<0.001,1	1,<0.001,0.545	0,0.542,0.053	1,<0.001,0.202	1,<0.001,0.976	1,<0.001,0.979	1,<0.001,0.971	1,<0.001,0.956	0,1,0.003	0,1,0.014	0,0.002,0.124	1,<0.001,0.504	1,<0.001,0.956	1,<0.001,0.94	1,<0.001,0.962	1,<0.001,0.673	1,<0.001,0.91	1,<0.001,0.873	1,<0.001,0.948	1,<0.001,0.585	1,<0.001,0.653	1,<0.001,1	1,<0.001,0.562	1,<0.001,0.291	1,<0.001,0.168	1,<0.001,0.475	1,<0.001,0.977	1,<0.001,0.917	1,<0.001,0.26	0,0.004,0.117
opdc	wh2	1,<0.001,0.483	1,<0.001,0.558	1,<0.001,0.567	1,<0.001,0.972	1,<0.001,0.333	1,<0.001,0.489	1,<0.001,0.527	1,<0.001,0.245	1,<0.001,0.225	0,0.16,0.094	0,0.317,0.08	0,<0.001,0.172	0,0.168,0.093	1,<0.001,0.29	1,<0.001,0.358	1,<0.001,0.28	0,1,0.003	0,1,0.003	0,1,0.003	1,<0.001,0.445	1,<0.001,0.465	1,<0.001,0.267	1,<0.001,0.963	1,<0.001,0.975	1,<0.001,0.972	1,<0.001,0.956	0,1,0.005	0,0.956,0.043	0,0.717,0.058	1,<0.001,0.472	1,<0.001,0.956	1,<0.001,0.958	1,<0.001,0.972	1,<0.001,0.984	1,<0.001,0.936	1,<0.001,0.899	1,<0.001,0.782	1,<0.001,0.823	1,<0.001,0.804	1,<0.001,0.993	1,<0.001,0.706	1,<0.001,0.265	1,<0.001,0.251	1,<0.001,0.209	1,<0.001,0.948	1,<0.001,0.791	0,0.001,0.161	1,<0.001,0.295
wh1	wh2	1,<0.001,0.536	1,<0.001,0.527	0,0.006,0.134	1,<0.001,0.688	1,<0.001,0.988	1,<0.001,0.961	1,<0.001,0.986	1,<0.001,0.986	1,<0.001,0.383	1,<0.001,0.273	1,<0.001,0.953	0,0.003,0.14	0,0.489,0.066	1,<0.001,0.83	1,<0.001,0.981	1,<0.001,0.994	1,<0.001,1	1,<0.001,1	1,<0.001,1	0,0.009,0.129	1,<0.001,0.421	1,<0.001,0.367	1,<0.001,0.618	1,<0.001,0.56	1,<0.001,0.512	1,<0.001,0.442	0,1,0.007	0,0.679,0.056	0,0.491,0.065	0,0.374,0.072	1,<0.001,0.442	0,0.06,0.104	0,0.64,0.058	1,<0.001,0.913	0,0.393,0.071	0,0.002,0.144	1,<0.001,0.87	1,<0.001,0.375	0,<0.001,0.183	1,<0.001,0.945	1,<0.001,0.721	0,0.061,0.104	0,<0.001,0.191	1,<0.001,0.306	1,<0.001,0.764	1,<0.001,0.55	1,<0.001,0.199	1,<0.001,0.222
[truncated: 32 more columns]

## Sheet: KS-test_values_info
Values in each column (left to right numbers in each cell)
h	Hypothesis test result	0 indicates failed to reject null hypothesis
p	Asymptotic p-value of the test
kstat	Test Statistic

## Sheet: Performance Combined Testdata
	Group-wise performance
						MRIQC			CAT12			SVM			RF			RUS
	Dataset	dignosis	total test	reject	accept	BalAcc	TPR	FPR	BalAcc	TPR	FPR	BalAcc	TPR	FPR	BalAcc	TPR	FPR	BalAcc	TPR	FPR
	ADNI	CN	73	2	71	98.5915	97.1831	0	50	100	100	50	100	100	75	100	50	95.7746	91.5493	0
	ADNI	Dementia	28	2	26	67.3077	84.6154	50	50	100	100	50	100	100	50	100	100	69.2308	88.4615	50
	ADNI	MCI	120	3	117	80.3419	94.0171	33.3333	66.6667	100	66.6667	83.3333	100	33.3333	82.906	99.1453	33.3333	78.2051	89.7436	33.3333
	bhc	patient	32	4	28	66.0714	82.1429	50	82.1429	89.2857	25	62.5	100	75	87.5	100	25	85.7143	71.4286	0
	opdc	HC	16	2	14	46.4286	92.8571	100	50	100	100	42.8571	85.7143	100	46.4286	92.8571	100	64.2857	78.5714	50
	opdc	RBD	27	4	23	75	100	50	50	100	100	70.6522	91.3043	50	75	100	50	89.1304	78.2609	0
	opdc	iPD	33	6	27	73.1481	96.2963	50	50	100	100	89.8148	96.2963	16.6667	83.3333	100	33.3333	87.037	74.0741	0
	whitehall	control	154	10	144	68.6111	97.2222	60	53.9583	97.9167	90	59.3056	98.6111	80	65	100	70	90.8333	91.6667	10
	All patients		240	19	221	72.4696	92.3077	47.3684	59.8476	98.6425	78.9474	75.6371	98.6425	47.3684	78.7211	99.5475	42.1053	86.8183	84.1629	10.5263
	All controls		243	14	229	69.9002	96.9432	57.1429	52.9164	98.69	92.8571	56.2695	98.2533	85.7143	64.0674	99.5633	71.4286	88.272	90.8297	14.2857
		Site-wise performance
						MRIQC			CAT12			SVM			RF			RUS
		Site/scanner	total test	reject	accept	BalAcc	TPR	FPR	BalAcc	TPR	FPR	BalAcc	TPR	FPR	BalAcc	TPR	FPR	BalAcc	TPR	FPR
		ADNI_GE_1.5T	44	1	43	100	100	0	50	100	100	50	100	100	100	100	0	95.3488	90.6977	0
		ADNI_GE_3T	4	0	4	NaN	100	NaN	NaN	100	NaN	NaN	100	NaN	NaN	100	NaN	NaN	100	NaN
		ADNI_Philips_1.5T	12	0	12	NaN	91.6667	NaN	NaN	100	NaN	NaN	100	NaN	NaN	100	NaN	NaN	75	NaN
		ADNI_Philips_3T	40	2	38	71.0526	92.1053	50	75	100	50	75	100	50	75	100	50	92.1053	84.2105	0
		ADNI_Siemens_1.5T	34	2	32	68.75	87.5	50	50	100	100	75	100	50	75	100	50	68.75	87.5	50
		ADNI_Siemens_2.9T	2	0	2	NaN	50	NaN	NaN	100	NaN	NaN	100	NaN	NaN	100	NaN	NaN	50	NaN
		ADNI_Siemens_3T	85	2	83	97.5904	95.1807	0	50	100	100	50	100	100	49.3976	98.7952	100	73.1928	96.3855	50
		BHC_Siemens_3T	32	4	28	66.0714	82.1429	50	82.1429	89.2857	25	62.5	100	75	87.5	100	25	85.7143	71.4286	0
		OPDC_Siemens_3T	76	12	64	69.2708	96.875	58.3333	50	100	100	75.2604	92.1875	41.6667	74.2188	98.4375	50	84.1146	76.5625	8.33333
		WH1_Siemens_3T	110	9	101	65.1815	97.0297	66.6667	54.0704	97.0297	88.8889	55.0605	99.0099	88.8889	61.1111	100	77.7778	90.484	92.0792	11.1111
		WH2_Siemens_3T	44	1	43	98.8372	97.6744	0	50	100	100	98.8372	97.6744	0	100	100	0	95.3488	90.6977	0
		Combined	483	33	450	71.6	94.6667	51.5	56.9	98.6667	84.8	67.4	98.4444	63.6	72.5	99.5556	54.5	87.7	87.5556	12.1

## Sheet: Feature ranks
Idx	Feature name	Tool	Category	Feature rank in the final model
1	cjv	MRIQC	noise	31
2	cnr	MRIQC	noise	26
3	efc	MRIQC	information theory	47
4	fber	MRIQC	information theory	16
5	fwhm_avg	MRIQC	other	44
6	fwhm_x	MRIQC	other	50
7	fwhm_y	MRIQC	other	66
8	fwhm_z	MRIQC	other	34
9	icvs_csf	MRIQC	other	39
10	icvs_gm	MRIQC	other	27
11	icvs_wm	MRIQC	other	94
12	inu_med	MRIQC	specific artifacts	35
13	inu_range	MRIQC	specific artifacts	56
14	qi_1	MRIQC	specific artifacts	70
15	qi_2	MRIQC	specific artifacts	19
16	rpve_csf	MRIQC	other	71
17	rpve_gm	MRIQC	other	99
18	rpve_wm	MRIQC	other	75
19	size_x	MRIQC	other	37
20	size_y	MRIQC	other	40
21	size_z	MRIQC	other	38
22	snr_csf	MRIQC	noise	95
23	snr_gm	MRIQC	noise	10
24	snr_total	MRIQC	noise	4
25	snr_wm	MRIQC	noise	6
26	snrd_csf	MRIQC	noise	20
27	snrd_gm	MRIQC	noise	14
28	snrd_total	MRIQC	noise	17
29	snrd_wm	MRIQC	noise	18
30	spacing_x	MRIQC	other	58
31	spacing_y	MRIQC	other	61
32	spacing_z	MRIQC	other	60
33	summary_bg_k	MRIQC	other	76
34	summary_bg_mad	MRIQC	other	28
35	summary_bg_mean	MRIQC	other	33
36	summary_bg_median	MRIQC	other	48
37	summary_bg_n	MRIQC	other	86
38	summary_bg_p05	MRIQC	other	59
39	summary_bg_p95	MRIQC	other	21
40	summary_bg_stdv	MRIQC	other	13
41	summary_csf_k	MRIQC	other	77
42	summary_csf_mad	MRIQC	other	74
43	summary_csf_mean	MRIQC	other	89
44	summary_csf_median	MRIQC	other	100
45	summary_csf_n	MRIQC	other	23
46	summary_csf_p05	MRIQC	other	45
47	summary_csf_p95	MRIQC	other	87
48	summary_csf_stdv	MRIQC	other	69
49	summary_gm_k	MRIQC	other	42
50	summary_gm_mad	MRIQC	other	22
51	summary_gm_mean	MRIQC	other	81
52	summary_gm_median	MRIQC	other	84
53	summary_gm_n	MRIQC	other	67
54	summary_gm_p05	MRIQC	other	78
55	summary_gm_p95	MRIQC	other	72
56	summary_gm_stdv	MRIQC	other	29
57	summary_wm_k	MRIQC	other	41
58	summary_wm_mad	MRIQC	other	9
59	summary_wm_mean	MRIQC	other	5
60	summary_wm_median	MRIQC	other	24
61	summary_wm_n	MRIQC	other	96
62	summary_wm_p05	MRIQC	other	3
63	summary_wm_p95	MRIQC	other	7
64	summary_wm_stdv	MRIQC	other	8
65	tpm_overlap_csf	MRIQC	other	88
66	tpm_overlap_gm	MRIQC	other	55
67	tpm_overlap_wm	MRIQC	other	57
68	wm2max	MRIQC	specific artifacts	49
69	resolutionRMS_value	CAT12	RES	80
70	resolutionRMS_rps	CAT12	RES	62
71	noiseNCR_value	CAT12	NCR	1
72	noiseNCR_rps	CAT12	NCR	2
73	biasICR_value	CAT12	ICR	82
74	biasICR_rps	CAT12	ICR	90
75	surf_EulerNumber	CAT12	surface measures	12
76	surf_defectNumber	CAT12	surface measures	11
77	surf_defectArea	CAT12	surface measures	15
78	surf_intensityRMSE	CAT12	surface measures	43
79	surf_positionRMSE	CAT12	surface measures	54
80	meanIntensity_GM	CAT12	tissue measures	63
81	meanIntensity_WM	CAT12	tissue measures	51
82	meanIntensity_CSF	CAT12	tissue measures	65
83	meanIntensity_BG	CAT12	tissue measures	25
84	SDIntensity_GM	CAT12	tissue measures	36
85	SDIntensity_WM	CAT12	tissue measures	83
86	SDIntensity_CSF	CAT12	tissue measures	64
87	SDIntensity_BG	CAT12	tissue measures	73
88	relMeanIntensity_GM	CAT12	tissue measures	93
89	relMeanIntensity_CSF	CAT12	tissue measures	97
90	relMeanIntensity_BG	CAT12	tissue measures	32
91	relSDIntensity_GM	CAT12	tissue measures	98
92	relSDIntensity_WM	CAT12	tissue measures	30
93	relSDIntensity_CSF	CAT12	tissue measures	101
94	relSDIntensity_BG	CAT12	tissue measures	85
95	Contrast	CAT12	tissue measures	79
96	relativeContrast	CAT12	tissue measures	91
97	vol_abs_WMH	CAT12	tissue measures	46
98	vol_rel_WMH	CAT12	tissue measures	52
99	vol_abs_CSF	CAT12	tissue measures	102
100	vol_abs_GM	CAT12	tissue measures	103
101	vol_abs_WM	CAT12	tissue measures	92
102	vol_rel_CSF	CAT12	tissue measures	104
103	vol_rel_GM	CAT12	tissue measures	68
104	vol_rel_WM	CAT12	tissue measures	53
